# Supplementary material for: [1-(3-Chloro­phen­yl)-1H-1,2,3-triazol-4-yl]methanol hemihydrate
Source: Acta Crystallogr Sect E Struct Rep Online. 2011 Oct 12;67(Pt 11):o2934–5. doi: 10.1107/S1600536811041560 (PMC3247347; doi:10.1107/S1600536811041560)
Supplement: Supplementary file 1 [file e-67-o2934-sup1.cif]

##############################################################################
#                                                                            #
# This CIF contains the data in a paper accepted for publication in          #
# Acta Crystallographica Section E. It conforms to the requirements of       #
# Notes for Authors for Acta Crystallographica Section E, and has been       #
# peer reviewed under the auspices of the IUCr Commission on Journals.       #
#                                                                            #
# Full details of the Crystallographic Information File format               #
# are given in the paper "The Crystallographic Information File (CIF):       #
# a New Standard Archive File for Crystallography" by S. R. Hall, F. H.      #
# Allen and I. D. Brown [Acta Cryst. (1991), A47, 655-685].                  #
#                                                                            #
# The current version of the core CIF dictionary is obtainable from          #
# ftp://ftp.iucr.org/pub/cif_core.dic.                                       #
#                                                                            #
# Software is freely available for graphical display of the structure(s)     #
# in this CIF. For information consult the CIF software page                 #
# http://www.iucr.org/resources/cif/software.                                #
#                                                                            #
# This file may be used for bona fide research purposes within the           #
# scientific community so long as proper attribution is given to the journal # 
# article from which it was obtained.                                        #
#                                                                            #
##############################################################################
data_global
_audit_creation_method     SHELXL-97
_journal_date_recd_electronic     2011-10-07
_journal_date_accepted     2011-10-10
_journal_name_full     'Acta Crystallographica, Section E'
_journal_year     2011
_journal_volume     67
_journal_issue     11
_journal_page_first     o2934
_journal_page_last     o2935
_journal_paper_category     QO
_journal_coeditor_code     HB6439
_publ_contact_author_name     ' Edward RT Tiekink '
_publ_contact_author_address
;
Department of Chemistry, University of Malaya,
50603 Kuala Lumpur, Malaysia
;
_publ_contact_author_email
;
edward.tiekink@gmail.com
;
_publ_contact_author_fax     ' +60 3 7967 4193 '
_publ_contact_author_phone     ' +60 3 7967 6775 '
_publ_section_title
;
[1-(3-Chlorophenyl)-1<i>H</i>-1,2,3-triazol-4-yl]methanol hemihydrate
;
loop_
    _publ_author_name
    _publ_author_footnote
    _publ_author_address
    'N\"ubia Boechat ' .
;
Funda\,c\~ao Oswaldo Cruz, Instituto de Tecnologia em F\'armacos
Departamento de Sintese Organica, Manguinhos,
21041-250 Rio de Janeiro, RJ, Brazil
;
    ' Maria de Lourdes G. Ferreira ' .
;
Funda\,c\~ao Oswaldo Cruz, Instituto de Tecnologia em F\'armacos
Departamento de Sintese Organica, Manguinhos,
21041-250 Rio de Janeiro, RJ, Brazil
;
    ' Monica M. Bastos ' .
;
Funda\,c\~ao Oswaldo Cruz, Instituto de Tecnologia em F\'armacos
Departamento de Sintese Organica, Manguinhos,
21041-250 Rio de Janeiro, RJ, Brazil
;
    'Wardell, James L.'
;
Additional correspondence author, e-mail: j.wardell@abdn.ac.uk.
;
;
Centro de Desenvolvimento Tecnol\'ogico em Sa\'ude (CDTS),
Funda\,c\~ao Oswaldo Cruz (FIOCRUZ), Casa Amarela,
Campus de Manguinhos, Av. Brasil 4365,
21040-900 Rio de Janeiro, RJ, Brazil
;
    'Wardell, Solange M. S. V.' .
;
CHEMSOL, 1 Harcourt Road, Aberdeen AB15 5NY, Scotland
;
    'Tiekink, Edward R. T.' .
;
Department of Chemistry, University of Malaya,
50603 Kuala Lumpur, Malaysia
;
data_I
_audit_creation_method     SHELXL-97
_chemical_name_systematic
;
[1-(3-Chlorophenyl)-1<i>H</i>-1,2,3-triazol-4-yl]methanol hemihydrate
;
_chemical_name_common     ?
_chemical_formula_moiety     'C9 H8 Cl N3 O, 0.5(H2 O)'
_chemical_formula_sum     'C9 H9 Cl1 N3 O1.5'
_chemical_formula_iupac     'C9 H8 Cl N3 O, 0.5H2 O'
_chemical_formula_weight     218.64
_chemical_melting_point     ?
_symmetry_cell_setting     triclinic
_symmetry_space_group_name_H-M     'P -1'
_symmetry_space_group_name_Hall     '-P 1'
loop_
    _symmetry_equiv_pos_as_xyz
    'x, y, z'
    '-x, -y, -z'
_cell_length_a     6.0078(4)
_cell_length_b     7.4897(4)
_cell_length_c     22.3145(15)
_cell_angle_alpha     88.818(4)
_cell_angle_beta     89.901(2)
_cell_angle_gamma     80.493(4)
_cell_volume     990.07(11)
_cell_formula_units_Z     4
_cell_measurement_reflns_used     19812
_cell_measurement_theta_min     2.91
_cell_measurement_theta_max     27.48
_cell_measurement_temperature     120(2)
_exptl_crystal_description     plate
_exptl_crystal_colour     colourless
_exptl_crystal_size_max     0.18
_exptl_crystal_size_mid     0.18
_exptl_crystal_size_min     0.02
_exptl_crystal_density_diffrn     1.467
_exptl_crystal_density_meas     ?
_exptl_crystal_density_method     'not measured'
_exptl_crystal_F_000     452
_exptl_absorpt_coefficient_mu     0.361
_exptl_absorpt_correction_type     multi-scan
_exptl_absorpt_process_details     '(SADABS; Sheldrick, 2007)'
_exptl_absorpt_correction_T_min     0.843
_exptl_absorpt_correction_T_max     1.000
_exptl_special_details
;
;
_diffrn_ambient_temperature     120(2)
_diffrn_radiation_type     MoK\a
_diffrn_radiation_wavelength     0.71073
_diffrn_radiation_source     'Bruker-Nonius FR591 rotating anode'
_diffrn_radiation_monochromator     '10cm confocal mirrors'
_diffrn_measurement_device_type
                             'Bruker--Nonius APEX II CCD camera on \k-goniostat'
_diffrn_measurement_method     '\f and \w'
_diffrn_detector_area_resol_mean     9.091
_diffrn_reflns_number     10830
_diffrn_reflns_av_R_equivalents     0.0384
_diffrn_reflns_av_sigmaI/netI     0.0506
_diffrn_reflns_theta_min     2.92
_diffrn_reflns_theta_max     26.50
_diffrn_reflns_theta_full     26.50
_diffrn_measured_fraction_theta_max     0.955
_diffrn_measured_fraction_theta_full     0.955
_diffrn_reflns_limit_h_min     -7
_diffrn_reflns_limit_h_max     7
_diffrn_reflns_limit_k_min     -9
_diffrn_reflns_limit_k_max     9
_diffrn_reflns_limit_l_min     -28
_diffrn_reflns_limit_l_max     28
_diffrn_standards_number     0
_diffrn_standards_interval_count     ?
_diffrn_standards_interval_time     ?
_diffrn_standards_decay_%     0
_refine_special_details
;
Refinement of <i>F</i>^2^ against ALL reflections. The weighted <i>R</i>-factor
<i>wR</i> and goodness of fit <i>S</i> are based on <i>F</i>^2^, conventional
<i>R</i>-factors <i>R</i> are based on <i>F</i>, with <i>F</i> set to zero for
negative <i>F</i>^2^. The threshold expression of <i>F</i>^2^ >
2\s(<i>F</i>^2^) is used only for calculating <i>R</i>-factors(gt) <i>etc</i>.
and is not relevant to the choice of reflections for refinement.
<i>R</i>-factors based on <i>F</i>^2^ are statistically about twice as large
as those based on <i>F</i>, and <i>R</i>- factors based on ALL data will be
even larger.
;
_reflns_number_total     3909
_reflns_number_gt     2948
_reflns_threshold_expression     I>2\s(I)
_refine_ls_structure_factor_coef     Fsqd
_refine_ls_matrix_type     full
_refine_ls_R_factor_all     0.0910
_refine_ls_R_factor_gt     0.0642
_refine_ls_wR_factor_gt     0.1390
_refine_ls_wR_factor_ref     0.1625
_refine_ls_goodness_of_fit_ref     1.002
_refine_ls_restrained_S_all     1.002
_refine_ls_number_reflns     3909
_refine_ls_number_parameters     274
_refine_ls_number_restraints     5
_refine_ls_hydrogen_treatment     mixed
_refine_ls_weighting_scheme     calc
_refine_ls_weighting_details
         'calc w=1/[\s^2^(Fo^2^)+(0.0446P)^2^+2.5602P] where P=(Fo^2^+2Fc^2^)/3'
_atom_sites_solution_hydrogens     geom
_atom_sites_solution_primary     direct
_atom_sites_solution_secondary     difmap
_refine_ls_shift/su_max     0.012
_refine_ls_shift/su_mean     0.000
_refine_diff_density_max     0.406
_refine_diff_density_min     -0.339
_refine_ls_extinction_method     none
_refine_ls_extinction_coef     ?
loop_
    _atom_type_symbol
    _atom_type_description
    _atom_type_scat_dispersion_real
    _atom_type_scat_dispersion_imag
    _atom_type_scat_source
    'C' 'C' 0.0033 0.0016
                         'International Tables Vol C Tables 4.2.6.8 and 6.1.1.4'
    'H' 'H' 0.0000 0.0000
                         'International Tables Vol C Tables 4.2.6.8 and 6.1.1.4'
    'N' 'N' 0.0061 0.0033
                         'International Tables Vol C Tables 4.2.6.8 and 6.1.1.4'
    'O' 'O' 0.0106 0.0060
                         'International Tables Vol C Tables 4.2.6.8 and 6.1.1.4'
    'Cl' 'Cl' 0.1484 0.1585
                         'International Tables Vol C Tables 4.2.6.8 and 6.1.1.4'
_computing_data_collection     'COLLECT (Hooft, 1998)'
_computing_cell_refinement
                    'DENZO (Otwinowski & Minor, 1997) and COLLECT (Hooft, 1998)'
_computing_data_reduction
                    'DENZO (Otwinowski & Minor, 1997) and COLLECT (Hooft, 1998)'
_computing_structure_solution     'SHELXS97 (Sheldrick, 2008)'
_computing_structure_refinement     'SHELXL97 (Sheldrick, 2008)'
_computing_molecular_graphics
;
ORTEP-3 (Farrugia, 1997), QMol (Gans & Shalloway, 2001) and
DIAMOND
(Brandenburg, 2006)
;
_computing_publication_material     'publCIF (Westrip, 2010)'
loop_
    _atom_site_type_symbol
    _atom_site_label
    _atom_site_fract_x
    _atom_site_fract_y
    _atom_site_fract_z
    _atom_site_U_iso_or_equiv
    _atom_site_adp_type
    _atom_site_calc_flag
    _atom_site_refinement_flags
    _atom_site_occupancy
    _atom_site_symmetry_multiplicity
    _atom_site_disorder_assembly
    _atom_site_disorder_group
    Cl Cl1 0.85344(17) 0.75800(15) 0.46687(4) 0.0449(3) Uani d . 1 1 . .
    O O1 0.5639(6) 0.7737(5) 0.05307(13) 0.0595(9) Uani d D 1 1 . .
    H H1O 0.629(9) 0.747(7) 0.0204(13) 0.089 Uiso d D 1 1 . .
    N N1 0.6411(5) 0.8503(4) 0.24523(13) 0.0297(6) Uani d . 1 1 . .
    N N2 0.8433(5) 0.7528(4) 0.23011(14) 0.0386(7) Uani d . 1 1 . .
    N N3 0.8614(6) 0.7674(4) 0.17193(14) 0.0424(8) Uani d . 1 1 . .
    C C1 0.6580(6) 0.8250(5) 0.41004(15) 0.0304(7) Uani d . 1 1 . .
    C C2 0.4384(6) 0.8954(5) 0.42488(16) 0.0343(8) Uani d . 1 1 . .
    H H2 0.3932 0.9055 0.4657 0.041 Uiso calc R 1 1 . .
    C C3 0.2852(6) 0.9509(5) 0.37926(15) 0.0331(8) Uani d . 1 1 . .
    H H3 0.1338 1.0005 0.3889 0.040 Uiso calc R 1 1 . .
    C C4 0.3494(6) 0.9352(5) 0.31987(16) 0.0317(8) Uani d . 1 1 . .
    H H4 0.2426 0.9724 0.2889 0.038 Uiso calc R 1 1 . .
    C C5 0.5708(6) 0.8647(4) 0.30588(15) 0.0280(7) Uani d . 1 1 . .
    C C6 0.7280(6) 0.8092(5) 0.35095(15) 0.0314(8) Uani d . 1 1 . .
    H H6 0.8801 0.7614 0.3414 0.038 Uiso calc R 1 1 . .
    C C7 0.5315(6) 0.9254(5) 0.19577(15) 0.0322(8) Uani d . 1 1 . .
    H H7 0.3870 0.9992 0.1940 0.039 Uiso calc R 1 1 . .
    C C8 0.6716(7) 0.8731(5) 0.14894(16) 0.0381(9) Uani d . 1 1 . .
    C C9 0.6412(8) 0.9160(6) 0.08392(17) 0.0484(11) Uani d . 1 1 . .
    H H9A 0.5309 1.0289 0.0784 0.058 Uiso calc R 1 1 . .
    H H9B 0.7867 0.9368 0.0665 0.058 Uiso calc R 1 1 . .
    Cl Cl2 0.7137(2) 0.31120(15) 0.43211(4) 0.0519(3) Uani d . 1 1 . .
    O O2 1.1922(7) 0.3320(5) 0.04279(18) 0.0843(14) Uani d D 1 1 . .
    H H2O 1.219(12) 0.422(6) 0.062(3) 0.126 Uiso d D 1 1 . .
    N N4 0.7744(5) 0.2978(4) 0.20400(13) 0.0306(6) Uani d . 1 1 . .
    N N5 0.9702(5) 0.1798(5) 0.21008(15) 0.0433(8) Uani d . 1 1 . .
    N N6 1.0590(6) 0.1604(5) 0.15647(16) 0.0485(9) Uani d . 1 1 . .
    C C10 0.5956(6) 0.3531(5) 0.36144(16) 0.0348(8) Uani d . 1 1 . .
    C C11 0.3706(6) 0.4305(5) 0.35577(16) 0.0359(8) Uani d . 1 1 . .
    H H11 0.2793 0.4587 0.3902 0.043 Uiso calc R 1 1 . .
    C C12 0.2826(6) 0.4657(5) 0.29895(17) 0.0389(9) Uani d . 1 1 . .
    H H12 0.1293 0.5210 0.2943 0.047 Uiso calc R 1 1 . .
    C C13 0.4137(6) 0.4217(5) 0.24830(16) 0.0318(8) Uani d . 1 1 . .
    H H13 0.3506 0.4445 0.2093 0.038 Uiso calc R 1 1 . .
    C C14 0.6367(6) 0.3444(4) 0.25557(16) 0.0309(8) Uani d . 1 1 . .
    C C15 0.7315(6) 0.3090(5) 0.31195(16) 0.0323(8) Uani d . 1 1 . .
    H H15 0.8855 0.2558 0.3166 0.039 Uiso calc R 1 1 . .
    C C16 0.7421(6) 0.3525(5) 0.14617(16) 0.0350(8) Uani d . 1 1 . .
    H H16 0.6188 0.4348 0.1298 0.042 Uiso calc R 1 1 . .
    C C17 0.9245(7) 0.2643(5) 0.11626(18) 0.0395(9) Uani d . 1 1 . .
    C C18 0.9826(8) 0.2697(6) 0.05057(19) 0.0538(12) Uani d . 1 1 . .
    H H18A 0.9928 0.1471 0.0339 0.065 Uiso calc R 1 1 . .
    H H18B 0.8623 0.3516 0.0287 0.065 Uiso calc R 1 1 . .
    O O1W 1.2489(5) 0.6147(4) 0.10634(13) 0.0491(7) Uani d D 1 1 . .
    H H1W 1.143(6) 0.661(6) 0.1286(19) 0.074 Uiso d D 1 1 . .
    H H2W 1.293(8) 0.698(5) 0.086(2) 0.074 Uiso d D 1 1 . .
loop_
    _atom_site_aniso_label
    _atom_site_aniso_U_11
    _atom_site_aniso_U_22
    _atom_site_aniso_U_33
    _atom_site_aniso_U_12
    _atom_site_aniso_U_13
    _atom_site_aniso_U_23
    Cl1 0.0387(5) 0.0620(7) 0.0332(5) -0.0063(4) -0.0052(4) 0.0013(4)
    O1 0.081(2) 0.077(2) 0.0334(15) -0.0501(19) 0.0214(15) -0.0252(15)
    N1 0.0308(16) 0.0279(15) 0.0314(15) -0.0076(12) 0.0057(12) -0.0036(12)
    N2 0.0380(18) 0.0384(18) 0.0380(17) -0.0016(14) 0.0155(14) -0.0037(13)
    N3 0.049(2) 0.0433(19) 0.0375(18) -0.0135(15) 0.0174(16) -0.0073(14)
    C1 0.0303(18) 0.0333(19) 0.0288(17) -0.0085(14) -0.0026(14) -0.0010(14)
    C2 0.037(2) 0.039(2) 0.0283(18) -0.0112(16) 0.0055(16) -0.0051(15)
    C3 0.0289(18) 0.039(2) 0.0310(18) -0.0040(15) 0.0073(15) -0.0030(15)
    C4 0.0339(19) 0.0316(19) 0.0298(18) -0.0061(14) 0.0050(15) -0.0024(14)
    C5 0.0308(18) 0.0259(17) 0.0283(17) -0.0074(13) 0.0036(14) -0.0025(13)
    C6 0.0280(18) 0.0317(19) 0.0348(19) -0.0056(14) 0.0070(15) -0.0043(14)
    C7 0.0345(19) 0.0354(19) 0.0290(18) -0.0120(15) 0.0024(15) -0.0039(14)
    C8 0.048(2) 0.038(2) 0.0327(19) -0.0193(17) 0.0104(17) -0.0109(16)
    C9 0.070(3) 0.051(3) 0.032(2) -0.032(2) 0.014(2) -0.0089(18)
    Cl2 0.0633(7) 0.0630(7) 0.0319(5) -0.0187(5) -0.0054(5) 0.0050(4)
    O2 0.093(3) 0.094(3) 0.085(3) -0.067(2) 0.063(2) -0.049(2)
    N4 0.0293(15) 0.0294(15) 0.0333(16) -0.0048(12) 0.0040(12) -0.0042(12)
    N5 0.0298(17) 0.050(2) 0.047(2) 0.0020(14) 0.0020(15) -0.0105(15)
    N6 0.0359(19) 0.057(2) 0.053(2) -0.0086(16) 0.0100(17) -0.0177(17)
    C10 0.043(2) 0.034(2) 0.0289(18) -0.0136(16) -0.0044(16) 0.0042(14)
    C11 0.041(2) 0.036(2) 0.0318(19) -0.0101(16) 0.0087(16) -0.0011(15)
    C12 0.034(2) 0.036(2) 0.045(2) -0.0018(16) 0.0087(17) -0.0016(16)
    C13 0.0333(19) 0.0312(19) 0.0316(18) -0.0075(14) -0.0006(15) -0.0011(14)
    C14 0.0329(19) 0.0259(18) 0.0355(19) -0.0087(14) 0.0080(15) -0.0039(14)
    C15 0.0308(19) 0.0333(19) 0.0340(19) -0.0086(14) -0.0009(15) 0.0027(14)
    C16 0.041(2) 0.034(2) 0.0316(19) -0.0113(16) 0.0063(16) -0.0002(15)
    C17 0.044(2) 0.038(2) 0.042(2) -0.0190(17) 0.0149(18) -0.0105(17)
    C18 0.061(3) 0.063(3) 0.046(2) -0.033(2) 0.026(2) -0.019(2)
    O1W 0.0453(17) 0.065(2) 0.0381(16) -0.0109(14) 0.0155(13) -0.0064(14)
_geom_special_details
;
All s.u.'s (except the s.u. in the dihedral angle between two l.s. planes) are
estimated using the full covariance matrix. The cell s.u.'s are taken into
account individually in the estimation of s.u.'s in distances, angles and
torsion angles; correlations between s.u.'s in cell parameters are only used
when they are defined by crystal symmetry. An approximate (isotropic)
treatment of cell s.u.'s is used for estimating s.u.'s involving l.s. planes.
;
loop_
    _geom_bond_atom_site_label_1
    _geom_bond_atom_site_label_2
    _geom_bond_site_symmetry_2
    _geom_bond_distance
    _geom_bond_publ_flag
    Cl1 C1 . 1.739(4) ?
    O1 C9 . 1.422(5) ?
    O1 H1O . 0.839(10) ?
    N1 C7 . 1.350(4) ?
    N1 N2 . 1.356(4) ?
    N1 C5 . 1.418(4) ?
    N2 N3 . 1.307(4) ?
    N3 C8 . 1.370(5) ?
    C1 C2 . 1.380(5) ?
    C1 C6 . 1.385(5) ?
    C2 C3 . 1.384(5) ?
    C2 H2 . 0.9500 ?
    C3 C4 . 1.382(5) ?
    C3 H3 . 0.9500 ?
    C4 C5 . 1.385(5) ?
    C4 H4 . 0.9500 ?
    C5 C6 . 1.390(5) ?
    C6 H6 . 0.9500 ?
    C7 C8 . 1.363(5) ?
    C7 H7 . 0.9500 ?
    C8 C9 . 1.485(5) ?
    C9 H9A . 0.9900 ?
    C9 H9B . 0.9900 ?
    Cl2 C10 . 1.731(4) ?
    O2 C18 . 1.423(5) ?
    O2 H2O . 0.840(10) ?
    N4 C16 . 1.350(4) ?
    N4 N5 . 1.355(4) ?
    N4 C14 . 1.431(4) ?
    N5 N6 . 1.310(5) ?
    N6 C17 . 1.353(5) ?
    C10 C11 . 1.385(5) ?
    C10 C15 . 1.385(5) ?
    C11 C12 . 1.378(5) ?
    C11 H11 . 0.9500 ?
    C12 C13 . 1.390(5) ?
    C12 H12 . 0.9500 ?
    C13 C14 . 1.377(5) ?
    C13 H13 . 0.9500 ?
    C14 C15 . 1.384(5) ?
    C15 H15 . 0.9500 ?
    C16 C17 . 1.364(5) ?
    C16 H16 . 0.9500 ?
    C17 C18 . 1.507(5) ?
    C18 H18A . 0.9900 ?
    C18 H18B . 0.9900 ?
    O1W H1W . 0.840(10) ?
    O1W H2W . 0.838(10) ?
loop_
    _geom_angle_atom_site_label_1
    _geom_angle_atom_site_label_2
    _geom_angle_atom_site_label_3
    _geom_angle_site_symmetry_1
    _geom_angle_site_symmetry_3
    _geom_angle
    _geom_angle_publ_flag
    C9 O1 H1O . . 115(4) ?
    C7 N1 N2 . . 110.3(3) ?
    C7 N1 C5 . . 128.6(3) ?
    N2 N1 C5 . . 121.1(3) ?
    N3 N2 N1 . . 106.9(3) ?
    N2 N3 C8 . . 109.7(3) ?
    C2 C1 C6 . . 121.7(3) ?
    C2 C1 Cl1 . . 119.3(3) ?
    C6 C1 Cl1 . . 119.0(3) ?
    C1 C2 C3 . . 118.8(3) ?
    C1 C2 H2 . . 120.6 ?
    C3 C2 H2 . . 120.6 ?
    C4 C3 C2 . . 120.9(3) ?
    C4 C3 H3 . . 119.6 ?
    C2 C3 H3 . . 119.6 ?
    C3 C4 C5 . . 119.5(3) ?
    C3 C4 H4 . . 120.3 ?
    C5 C4 H4 . . 120.3 ?
    C6 C5 C4 . . 120.7(3) ?
    C6 C5 N1 . . 119.0(3) ?
    C4 C5 N1 . . 120.4(3) ?
    C5 C6 C1 . . 118.5(3) ?
    C5 C6 H6 . . 120.7 ?
    C1 C6 H6 . . 120.7 ?
    N1 C7 C8 . . 105.6(3) ?
    N1 C7 H7 . . 127.2 ?
    C8 C7 H7 . . 127.2 ?
    C7 C8 N3 . . 107.5(3) ?
    C7 C8 C9 . . 129.8(4) ?
    N3 C8 C9 . . 122.7(3) ?
    O1 C9 C8 . . 111.6(3) ?
    O1 C9 H9A . . 109.3 ?
    C8 C9 H9A . . 109.3 ?
    O1 C9 H9B . . 109.3 ?
    C8 C9 H9B . . 109.3 ?
    H9A C9 H9B . . 108.0 ?
    C18 O2 H2O . . 120(5) ?
    C16 N4 N5 . . 110.3(3) ?
    C16 N4 C14 . . 130.2(3) ?
    N5 N4 C14 . . 119.5(3) ?
    N6 N5 N4 . . 106.6(3) ?
    N5 N6 C17 . . 109.9(3) ?
    C11 C10 C15 . . 121.9(3) ?
    C11 C10 Cl2 . . 119.7(3) ?
    C15 C10 Cl2 . . 118.5(3) ?
    C12 C11 C10 . . 118.3(3) ?
    C12 C11 H11 . . 120.8 ?
    C10 C11 H11 . . 120.8 ?
    C11 C12 C13 . . 121.3(4) ?
    C11 C12 H12 . . 119.4 ?
    C13 C12 H12 . . 119.4 ?
    C14 C13 C12 . . 118.9(3) ?
    C14 C13 H13 . . 120.6 ?
    C12 C13 H13 . . 120.6 ?
    C13 C14 C15 . . 121.4(3) ?
    C13 C14 N4 . . 119.7(3) ?
    C15 C14 N4 . . 118.8(3) ?
    C14 C15 C10 . . 118.2(3) ?
    C14 C15 H15 . . 120.9 ?
    C10 C15 H15 . . 120.9 ?
    N4 C16 C17 . . 105.2(3) ?
    N4 C16 H16 . . 127.4 ?
    C17 C16 H16 . . 127.4 ?
    N6 C17 C16 . . 108.0(3) ?
    N6 C17 C18 . . 122.0(4) ?
    C16 C17 C18 . . 129.9(4) ?
    O2 C18 C17 . . 109.9(4) ?
    O2 C18 H18A . . 109.7 ?
    C17 C18 H18A . . 109.7 ?
    O2 C18 H18B . . 109.7 ?
    C17 C18 H18B . . 109.7 ?
    H18A C18 H18B . . 108.2 ?
    H1W O1W H2W . . 109(4) ?
loop_
    _geom_torsion_atom_site_label_1
    _geom_torsion_atom_site_label_2
    _geom_torsion_atom_site_label_3
    _geom_torsion_atom_site_label_4
    _geom_torsion_site_symmetry_1
    _geom_torsion_site_symmetry_2
    _geom_torsion_site_symmetry_3
    _geom_torsion_site_symmetry_4
    _geom_torsion
    _geom_torsion_publ_flag
    C7 N1 N2 N3 . . . . 0.5(4) ?
    C5 N1 N2 N3 . . . . -179.0(3) ?
    N1 N2 N3 C8 . . . . -0.3(4) ?
    C6 C1 C2 C3 . . . . 0.1(5) ?
    Cl1 C1 C2 C3 . . . . 179.0(3) ?
    C1 C2 C3 C4 . . . . 0.5(5) ?
    C2 C3 C4 C5 . . . . -0.7(5) ?
    C3 C4 C5 C6 . . . . 0.3(5) ?
    C3 C4 C5 N1 . . . . -178.9(3) ?
    C7 N1 C5 C6 . . . . -166.4(3) ?
    N2 N1 C5 C6 . . . . 12.9(5) ?
    C7 N1 C5 C4 . . . . 12.8(5) ?
    N2 N1 C5 C4 . . . . -167.9(3) ?
    C4 C5 C6 C1 . . . . 0.3(5) ?
    N1 C5 C6 C1 . . . . 179.5(3) ?
    C2 C1 C6 C5 . . . . -0.5(5) ?
    Cl1 C1 C6 C5 . . . . -179.4(3) ?
    N2 N1 C7 C8 . . . . -0.4(4) ?
    C5 N1 C7 C8 . . . . 179.0(3) ?
    N1 C7 C8 N3 . . . . 0.2(4) ?
    N1 C7 C8 C9 . . . . -179.4(3) ?
    N2 N3 C8 C7 . . . . 0.1(4) ?
    N2 N3 C8 C9 . . . . 179.7(3) ?
    C7 C8 C9 O1 . . . . -98.3(5) ?
    N3 C8 C9 O1 . . . . 82.2(5) ?
    C16 N4 N5 N6 . . . . -0.2(4) ?
    C14 N4 N5 N6 . . . . 179.2(3) ?
    N4 N5 N6 C17 . . . . 0.3(4) ?
    C15 C10 C11 C12 . . . . -0.7(5) ?
    Cl2 C10 C11 C12 . . . . 178.7(3) ?
    C10 C11 C12 C13 . . . . 1.3(5) ?
    C11 C12 C13 C14 . . . . -1.1(5) ?
    C12 C13 C14 C15 . . . . 0.4(5) ?
    C12 C13 C14 N4 . . . . 179.9(3) ?
    C16 N4 C14 C13 . . . . 17.2(5) ?
    N5 N4 C14 C13 . . . . -162.1(3) ?
    C16 N4 C14 C15 . . . . -163.2(3) ?
    N5 N4 C14 C15 . . . . 17.4(5) ?
    C13 C14 C15 C10 . . . . 0.1(5) ?
    N4 C14 C15 C10 . . . . -179.4(3) ?
    C11 C10 C15 C14 . . . . 0.0(5) ?
    Cl2 C10 C15 C14 . . . . -179.4(3) ?
    N5 N4 C16 C17 . . . . 0.1(4) ?
    C14 N4 C16 C17 . . . . -179.3(3) ?
    N5 N6 C17 C16 . . . . -0.3(4) ?
    N5 N6 C17 C18 . . . . -179.8(3) ?
    N4 C16 C17 N6 . . . . 0.1(4) ?
    N4 C16 C17 C18 . . . . 179.6(4) ?
    N6 C17 C18 O2 . . . . -60.3(5) ?
    C16 C17 C18 O2 . . . . 120.2(5) ?
loop_
    _geom_hbond_atom_site_label_D
    _geom_hbond_atom_site_label_H
    _geom_hbond_atom_site_label_A
    _geom_hbond_site_symmetry_A
    _geom_hbond_distance_DH
    _geom_hbond_distance_HA
    _geom_hbond_distance_DA
    _geom_hbond_angle_DHA
    O1 H1o O2 2_765 0.84(4) 1.82(4) 2.651(5) 170(5)
    O2 H2o O1w . 0.84(6) 1.80(5) 2.641(5) 174(7)
    O1w H1w N3 . 0.84(4) 2.00(4) 2.837(5) 172(4)
    O1w H2w O1 1_655 0.84(4) 1.95(5) 2.663(5) 142(4)
    C16 H16 O1w 1_455 0.95 2.45 3.383(5) 166
    C7 H7 N6 1_465 0.95 2.28 3.197(5) 161
