# Supplementary material for: [1-(3-Chloro­phen­yl)-1H-1,2,3-triazol-4-yl]methanol hemihydrate
Source: Acta Crystallogr Sect E Struct Rep Online. 2011 Oct 12;67(Pt 11):o2934–5. doi: 10.1107/S1600536811041560 (PMC3247347; doi:10.1107/S1600536811041560)
Supplement: Supplementary file 2 [file e-67-o2934-Isup2.hkl]

#
# h,k,l, Fc-squared, Fo-squared, sigma(Fo-squared) and status flag
#
data_I
_shelx_title ' 0851'
_shelx_refln_list_code          4
_shelx_F_calc_maximum      159.08
_exptl_crystal_F_000       452.00
_reflns_d_resolution_high  0.7964
 
loop_
 _symmetry_equiv_pos_as_xyz
 'x, y, z'
 '-x, -y, -z'
 
_cell_length_a     6.0078
_cell_length_b     7.4897
_cell_length_c    22.3145
_cell_angle_alpha  88.818
_cell_angle_beta   89.901
_cell_angle_gamma  80.493
 
_shelx_F_squared_multiplier     1.000
 
loop_
 _refln_index_h
 _refln_index_k
 _refln_index_l
 _refln_F_squared_calc
 _refln_F_squared_meas
 _refln_F_squared_sigma
 _refln_observed_status
   1   0   0     1189.42     1083.60     25.06 o
   2   0   0     3098.94     3048.72     80.47 o
   3   0   0      397.00      406.84     14.60 o
   4   0   0       46.98       53.26      4.83 o
   5   0   0        8.36        7.75      3.62 o
   6   0   0        0.76       -8.74      6.13 o
   7   0   0       78.28       98.67      9.53 o
  -7   1   0        7.13       13.09      5.33 o
  -6   1   0        0.93        7.89      4.78 o
  -5   1   0      714.71      711.25     20.57 o
  -4   1   0      662.95      714.95     19.78 o
  -3   1   0     1410.42     1479.46     45.62 o
  -2   1   0     3037.02     3137.81     70.72 o
  -1   1   0        6.15       19.96      1.64 o
   1   1   0      909.00      900.69     19.34 o
   2   1   0      199.95      174.93      5.72 o
   3   1   0     1159.98     1068.64     33.52 o
   4   1   0      264.44      267.42     13.71 o
   5   1   0      559.92      584.38     18.77 o
   6   1   0      165.98      154.21      8.86 o
   7   1   0       44.16       30.98      6.61 o
  -7   2   0       40.67       48.38      8.78 o
  -6   2   0       25.19       21.57      4.33 o
  -5   2   0       17.06        7.56      4.06 o
  -4   2   0      163.29      178.55     13.59 o
  -3   2   0       32.67       41.45      3.67 o
  -2   2   0       35.64       55.37      2.70 o
  -1   2   0      145.04      144.04      3.40 o
   0   2   0    10050.30     9913.79    142.83 o
   1   2   0    16133.84    16489.07    268.07 o
   2   2   0     1586.29     1462.18     28.86 o
   3   2   0      653.09      669.07     18.16 o
   4   2   0       76.78       96.97      7.04 o
   5   2   0       11.32       14.52      3.74 o
   6   2   0        1.05       -0.19      3.42 o
   7   2   0       14.08       31.31      8.89 o
  -6   3   0        2.48       -3.12      3.08 o
  -5   3   0       95.80       80.10      6.68 o
  -4   3   0      388.65      471.36     16.85 o
  -3   3   0       27.60       16.91      3.72 o
  -2   3   0     3001.58     3118.41     77.99 o
  -1   3   0      295.91      296.87      5.70 o
   0   3   0      120.28       99.46      2.03 o
   1   3   0      123.42      117.07      2.26 o
   2   3   0      145.48      152.84      3.56 o
   3   3   0       20.29       36.74      2.74 o
   4   3   0        3.52        5.96      2.15 o
   5   3   0      177.87      210.84      9.72 o
   6   3   0      207.91      197.90     10.18 o
   7   3   0        0.14        8.59      7.46 o
  -6   4   0       51.76       52.40      7.67 o
  -5   4   0       25.53       30.41      4.54 o
  -4   4   0      142.02      167.72      9.22 o
  -3   4   0      166.37      192.93      6.56 o
  -2   4   0      290.05      335.52     15.50 o
  -1   4   0      417.20      405.75      9.74 o
   0   4   0        1.69        5.84      0.76 o
   1   4   0     8944.50     9637.09    213.90 o
   2   4   0      811.36      829.19     20.95 o
   3   4   0      817.04      819.17     20.04 o
   4   4   0      101.55      110.34      4.39 o
   5   4   0        9.58       15.68      3.24 o
   6   4   0        0.12        2.32      3.22 o
   7   4   0        4.68        1.71      3.82 o
  -5   5   0        0.24        8.00      3.95 o
  -4   5   0      185.07      231.95     15.54 o
  -3   5   0        2.57        4.71      3.18 o
  -2   5   0      219.53      220.10      8.02 o
  -1   5   0      538.57      552.35     18.07 o
   0   5   0      118.40      147.38      9.03 o
   1   5   0       78.84       72.72      3.98 o
   2   5   0       37.93       38.58      1.47 o
   3   5   0       73.91       70.69      3.16 o
   4   5   0       24.54       27.15      3.28 o
   5   5   0       55.02       77.10      4.88 o
   6   5   0       64.82       80.60      7.85 o
  -4   6   0       24.03       32.22      5.94 o
  -3   6   0      102.86       81.75      7.68 o
  -2   6   0       12.83       11.09      3.33 o
  -1   6   0        7.81       14.71      1.63 o
   0   6   0        8.25       16.31      5.67 o
   1   6   0        9.67        9.73      3.47 o
   2   6   0      616.99      669.33     32.90 o
   3   6   0      345.61      365.97     12.40 o
   4   6   0      231.85      272.31     11.53 o
   5   6   0       36.57       26.00      4.74 o
   6   6   0        4.66       13.48      5.10 o
  -4   7   0        5.77       14.00      7.34 o
  -3   7   0        7.85       10.26      5.41 o
  -2   7   0        5.90       12.31      3.35 o
  -1   7   0       76.35       66.05     14.05 o
   0   7   0        0.03        1.13      3.62 o
   1   7   0      148.06      147.26     15.62 o
   2   7   0        7.26       -0.22      4.04 o
   3   7   0       44.31       58.55      6.49 o
   4   7   0        0.05       -0.82      2.83 o
   5   7   0       16.58        5.24      5.99 o
  -2   8   0       11.41        6.75      4.64 o
   0   8   0       13.15        8.41      4.47 o
   1   8   0       50.38       55.25     11.35 o
   2   8   0      292.74      294.55     17.73 o
   3   8   0      227.46      187.95     12.98 o
   4   8   0       60.51       75.42      8.42 o
   0   9   0        1.05       17.04      6.07 o
   3   9   0        0.22        6.22      5.08 o
  -3  -9   1        4.29       13.13      6.80 o
  -2  -9   1        0.89        3.68      5.64 o
   0  -9   1       30.42       19.93     10.02 o
  -4  -8   1       13.91       33.21      5.34 o
  -3  -8   1        2.24       23.90      6.05 o
  -2  -8   1       15.65       32.84      8.82 o
  -1  -8   1        3.04        4.08      6.70 o
   0  -8   1       19.14       25.92      9.31 o
   1  -8   1       11.04        5.09      5.17 o
   2  -8   1        0.15        0.35      6.62 o
  -5  -7   1        0.11       -1.26      2.87 o
  -4  -7   1       33.06        9.45      7.62 o
  -3  -7   1       91.34       58.13     11.14 o
  -2  -7   1       99.57       98.73     18.84 o
  -1  -7   1        2.37        8.18      3.59 o
   0  -7   1      142.93      157.32      8.51 o
   1  -7   1      131.67      147.88      7.01 o
   2  -7   1       11.57       12.77      3.64 o
   3  -7   1       36.34       56.22     12.35 o
   4  -7   1        4.88        5.45      3.26 o
  -6  -6   1        3.40        1.50      3.11 o
  -5  -6   1       65.14       58.20      6.65 o
  -4  -6   1      149.27      180.00      9.84 o
  -3  -6   1      286.83      311.05     12.98 o
  -2  -6   1     1173.19     1081.11    172.76 o
  -1  -6   1        0.76       -0.30      3.12 o
   0  -6   1      175.35      183.10     14.81 o
   1  -6   1       29.87       34.49      2.19 o
   2  -6   1       26.60       23.78      3.47 o
   3  -6   1        8.38       16.34      3.76 o
   4  -6   1       41.25       42.85      6.11 o
  -6  -5   1       43.96       45.79      6.45 o
  -5  -5   1       11.89       15.31      4.74 o
  -4  -5   1       50.99       57.60      5.61 o
  -3  -5   1       96.71       92.19      4.15 o
  -2  -5   1       32.40       30.13      1.24 o
  -1  -5   1        4.47        8.94      2.64 o
   0  -5   1       33.50       34.46      5.85 o
   1  -5   1      770.34      783.08     23.43 o
   2  -5   1       30.34       19.06      2.40 o
   3  -5   1       11.06       17.98      3.63 o
   4  -5   1       59.87       61.84      4.87 o
   5  -5   1        0.07        0.71      3.33 o
  -7  -4   1        2.67       -5.45      3.64 o
  -6  -4   1        4.79        0.09      4.16 o
  -5  -4   1       21.12       23.64      4.08 o
  -4  -4   1       31.29       25.28      2.27 o
  -3  -4   1      195.73      194.49      5.92 o
  -2  -4   1      166.37      154.37      4.09 o
  -1  -4   1     2281.02     2229.84     58.68 o
   0  -4   1       18.39       11.26      1.18 o
   1  -4   1      287.31      292.52      7.01 o
   2  -4   1       46.27       46.12      2.56 o
   3  -4   1        4.80        9.21      2.83 o
   4  -4   1       14.25       14.86      4.87 o
   5  -4   1        1.52        4.89      3.93 o
   6  -4   1       74.93       65.13      7.78 o
  -7  -3   1        8.65        3.12      3.81 o
  -6  -3   1       16.90       21.53      4.65 o
  -5  -3   1      154.62      166.75     15.71 o
  -4  -3   1      318.67      328.57      9.97 o
  -3  -3   1     1108.69     1201.60     27.23 o
  -2  -3   1      454.00      458.42      8.83 o
  -1  -3   1        8.92       13.83      1.10 o
   0  -3   1       35.89       34.11      1.08 o
   1  -3   1      732.03      776.81     13.69 o
   2  -3   1      130.29      129.66      5.22 o
   3  -3   1      191.80      200.94      9.11 o
   4  -3   1      200.76      187.90     15.81 o
   5  -3   1       18.08       16.06      3.67 o
   6  -3   1        2.07        3.10      5.06 o
  -7  -2   1        4.21       13.07      4.85 o
  -6  -2   1        1.18        4.54      3.89 o
  -5  -2   1      180.81      194.38      9.71 o
  -4  -2   1       60.74       83.11      5.62 o
  -3  -2   1     1083.73     1074.38     27.61 o
  -2  -2   1       27.53       20.53      1.48 o
  -1  -2   1    20542.66    21138.66    353.04 o
   0  -2   1     9757.05     9833.75    143.20 o
   1  -2   1      136.94      132.04      3.17 o
   2  -2   1        2.86        8.00      2.14 o
   3  -2   1      160.16      163.74      5.06 o
   4  -2   1        8.61        9.20      2.40 o
   5  -2   1        0.48       -0.24      4.10 o
   6  -2   1       87.57      102.99      7.47 o
  -7  -1   1       47.05       36.28      7.85 o
  -6  -1   1       21.60       27.41      4.97 o
  -5  -1   1       46.17       47.86      4.55 o
  -4  -1   1      318.21      295.22     18.96 o
  -3  -1   1      665.26      687.31     35.98 o
  -2  -1   1     4574.04     4379.94    105.53 o
  -1  -1   1       23.45       24.44      1.31 o
   0  -1   1        0.02        0.07      0.55 o
   1  -1   1     1233.81     1184.21     25.72 o
   2  -1   1     1071.50     1120.59     26.05 o
   3  -1   1      914.78      958.38     20.51 o
   4  -1   1      160.68      214.71     10.32 o
   5  -1   1      105.47       85.54      5.45 o
   6  -1   1       59.69       38.79      6.32 o
   7  -1   1        7.22       16.01      6.73 o
  -7   0   1      123.44       46.83      8.99 o
  -6   0   1        3.59       -0.04      5.42 o
  -5   0   1      153.40      142.03      6.82 o
  -4   0   1      212.58      202.10     13.38 o
  -3   0   1      112.41      161.15     14.87 o
  -2   0   1      990.07     1004.83     24.05 o
  -1   0   1     1248.19     1130.46     24.97 o
   1   0   1     9376.10     9254.34    233.86 o
   2   0   1     1000.82     1043.44     27.30 o
   3   0   1        9.24       11.00      5.50 o
   4   0   1      111.76      122.69      6.38 o
   5   0   1       48.05       62.40      5.69 o
   6   0   1       28.42       48.60      6.05 o
   7   0   1       73.84       90.82     17.14 o
  -7   1   1        2.60        4.33     10.52 o
  -6   1   1       92.14       98.32     18.43 o
  -5   1   1        9.49        9.15      2.22 o
  -4   1   1      151.64      163.69      6.72 o
  -3   1   1      398.77      370.06     11.95 o
  -2   1   1      273.95      237.59      8.84 o
  -1   1   1     1310.01     1287.57     27.53 o
   1   1   1      726.67      740.30     15.03 o
   2   1   1     1066.94     1011.06     32.29 o
   3   1   1        0.76       -2.56      3.59 o
   4   1   1      774.14      889.80     33.37 o
   5   1   1      201.86      230.25     17.26 o
   6   1   1      108.33      114.74     11.20 o
   7   1   1        6.66       13.18      6.81 o
  -7   2   1       11.87       21.46      5.81 o
  -5   2   1        6.50       13.52      4.19 o
  -4   2   1      131.07      146.78      7.49 o
  -3   2   1       67.15      106.92      3.87 o
  -2   2   1     2377.99     2513.06     46.16 o
  -1   2   1      202.07      193.86      4.56 o
   0   2   1     9772.49     9631.44    149.78 o
   1   2   1    25307.83    26565.29    512.06 o
   2   2   1     1817.01     1875.43     35.46 o
   3   2   1        2.26       11.81      2.49 o
   4   2   1      486.13      537.70     18.30 o
   5   2   1       85.14      102.53      7.95 o
   6   2   1       17.41        4.30      3.52 o
   7   2   1       86.86      124.35     13.10 o
  -6   3   1        8.87        7.95      4.43 o
  -5   3   1      100.27      100.62      6.82 o
  -4   3   1       46.94       55.78      4.90 o
  -3   3   1      308.98      314.45     11.16 o
  -2   3   1       46.17       40.38      2.60 o
  -1   3   1        0.03       -0.40      1.28 o
   0   3   1       76.96       78.87      2.32 o
   1   3   1       67.27       62.00      1.86 o
   2   3   1      344.04      355.22      7.26 o
   3   3   1      535.01      537.42     14.73 o
   4   3   1      223.42      217.60      8.07 o
   5   3   1      396.26      404.36     15.87 o
   6   3   1        1.22        4.25      2.93 o
   7   3   1      201.60      185.85     12.96 o
  -6   4   1        9.53        8.73      5.32 o
  -5   4   1       13.44       13.69      5.26 o
  -4   4   1       73.73       81.91      7.46 o
  -3   4   1        1.88        4.97      2.55 o
  -2   4   1        9.18       15.65      3.19 o
  -1   4   1      213.84      228.26      5.97 o
   0   4   1      270.12      259.97      5.02 o
   1   4   1     2578.84     2562.08     63.06 o
   2   4   1     9491.50    10423.56    221.65 o
   3   4   1      627.39      645.02     16.93 o
   4   4   1      200.07      220.67      7.25 o
   5   4   1      123.80      126.64      7.13 o
   6   4   1        0.00        2.06      2.44 o
   7   4   1        5.81        4.53      3.26 o
  -5   5   1       17.16       28.50      4.48 o
  -4   5   1        9.41       11.69      4.29 o
  -3   5   1      114.33      111.64      6.10 o
  -2   5   1      299.20      288.52     10.86 o
  -1   5   1       44.83       41.14      2.98 o
   0   5   1      259.40      279.64     11.86 o
   1   5   1        2.19        6.96      3.23 o
   2   5   1      288.64      277.89      7.15 o
   3   5   1        0.61        4.39      2.93 o
   4   5   1       55.95       47.65      3.55 o
   5   5   1      212.94      230.69     13.02 o
   6   5   1       11.39       25.53      4.49 o
  -4   6   1        6.13        0.97      3.38 o
  -3   6   1        2.07       -3.42      3.61 o
  -2   6   1       55.46       49.73      5.56 o
  -1   6   1       24.04       31.98      2.88 o
   0   6   1       77.12      100.22      9.15 o
   1   6   1      793.69      792.77     30.31 o
   2   6   1     1161.82     1325.36     46.81 o
   3   6   1      637.18      671.24     21.63 o
   4   6   1      135.50      151.76      7.09 o
   5   6   1        1.02        2.78      3.32 o
   6   6   1        1.66        3.02      3.73 o
  -4   7   1       12.14       10.79      5.23 o
  -3   7   1       16.76        9.96      3.28 o
  -2   7   1       86.06      101.60      7.33 o
  -1   7   1       34.84       38.36      3.21 o
   0   7   1      183.51      200.67     15.01 o
   1   7   1        3.75       -0.51      4.40 o
   2   7   1        2.31       10.67      4.32 o
   3   7   1        1.93        7.96      5.13 o
   4   7   1        0.02        6.90      2.42 o
   5   7   1        1.73        3.52      3.01 o
  -2   8   1       17.75        9.11      6.67 o
  -1   8   1       75.89       80.61      9.18 o
   1   8   1        8.64        8.71      6.24 o
   2   8   1      269.92      299.83     19.56 o
   3   8   1      832.10      830.25     32.88 o
   4   8   1        6.37       10.95      3.77 o
   0   9   1        3.09       26.71     12.23 o
   1   9   1       15.14       20.20      7.41 o
   2   9   1       10.60        6.53      8.28 o
  -3  -9   2       14.20       20.56     13.02 o
  -2  -9   2        3.95       -5.26      4.96 o
  -1  -9   2        0.59        3.08      7.92 o
   0  -9   2        7.44        3.44     11.19 o
  -4  -8   2       53.38       48.78      6.89 o
  -3  -8   2      100.29      101.83      8.77 o
  -2  -8   2        0.03       11.79      5.55 o
  -1  -8   2        2.67        4.90      5.85 o
   0  -8   2       71.16       63.48      9.25 o
   1  -8   2        1.00       -0.39      5.98 o
   2  -8   2       36.16       59.00      8.36 o
  -5  -7   2        3.00        4.04      3.19 o
  -4  -7   2       42.56       46.77      9.90 o
  -3  -7   2        0.18        0.31      3.83 o
  -2  -7   2       13.28       14.27      5.94 o
  -1  -7   2       28.36       53.35      8.33 o
   0  -7   2        6.67        2.86      3.69 o
   1  -7   2        0.38        5.80      3.52 o
   2  -7   2        4.86       15.54      3.17 o
   3  -7   2       40.52       30.21      4.62 o
  -6  -6   2       33.45       39.70      9.39 o
  -5  -6   2       71.60       85.90      7.96 o
  -4  -6   2       54.53       72.60      7.09 o
  -3  -6   2       71.81       64.71      5.72 o
  -2  -6   2      384.42      428.19     33.65 o
  -1  -6   2        0.11        3.21      3.64 o
   0  -6   2        2.83        4.80      7.65 o
   1  -6   2       90.46       98.85      4.06 o
   2  -6   2       88.59       65.31      6.82 o
   3  -6   2       44.72       57.17      8.24 o
   4  -6   2        6.12       17.96      5.03 o
  -6  -5   2       41.60       49.69      7.05 o
  -5  -5   2        0.61        2.90      3.61 o
  -4  -5   2        0.64        0.63      2.30 o
  -3  -5   2       11.05       10.54      1.81 o
  -2  -5   2       59.12       54.05      2.98 o
  -1  -5   2        0.20        2.43      2.60 o
   0  -5   2        9.73       15.74      3.17 o
   1  -5   2        3.81       16.04      3.37 o
   2  -5   2       20.45       12.65      2.25 o
   3  -5   2        6.12        3.19      2.46 o
   4  -5   2        4.41       14.87      6.29 o
   5  -5   2       32.55       58.41      7.69 o
  -7  -4   2       33.33       44.21      7.31 o
  -6  -4   2       61.84       60.97      5.07 o
  -5  -4   2       33.20       37.26      4.07 o
  -4  -4   2       38.04       48.29      3.27 o
  -3  -4   2       48.99       37.48      2.67 o
  -2  -4   2      165.95      155.69      5.05 o
  -1  -4   2      801.59      859.29     26.53 o
   0  -4   2       73.36       78.46      2.53 o
   1  -4   2      186.41      224.04      5.37 o
   2  -4   2        7.28        6.49      2.05 o
   3  -4   2        3.38        9.04      2.28 o
   4  -4   2      111.06      127.84      8.24 o
   5  -4   2       42.62       61.77      7.13 o
   6  -4   2       33.40       35.22      7.03 o
  -7  -3   2       52.94       44.00      8.52 o
  -6  -3   2       71.55       81.35      6.59 o
  -5  -3   2        1.62        2.59      3.27 o
  -4  -3   2      127.85      140.59      5.41 o
  -3  -3   2      119.08      102.01      4.49 o
  -2  -3   2      415.03      422.06      8.29 o
  -1  -3   2      845.90      838.19     14.76 o
   0  -3   2      109.78      100.90      2.23 o
   1  -3   2      564.49      566.61      9.80 o
   2  -3   2      126.34      161.38      4.67 o
   3  -3   2        3.01        3.14      3.69 o
   4  -3   2      203.55      237.29     14.05 o
   5  -3   2       22.82       10.99      4.23 o
   6  -3   2        9.38       -0.36      3.93 o
  -7  -2   2        3.74        8.62     11.89 o
  -6  -2   2        1.70       -0.54      4.28 o
  -5  -2   2       21.92       26.33      1.35 o
  -4  -2   2      117.86      124.07      6.22 o
  -3  -2   2     1523.54     1511.27     36.27 o
  -2  -2   2      208.64      209.37      5.18 o
  -1  -2   2     1137.51     1090.53     18.25 o
   0  -2   2      389.97      426.37      7.50 o
   1  -2   2      878.47      796.35     14.09 o
   2  -2   2      508.90      528.41     12.35 o
   3  -2   2       13.94       18.29      3.34 o
   4  -2   2      467.82      494.10     17.84 o
   5  -2   2        0.05        3.42      3.64 o
   6  -2   2      185.13      194.25     13.59 o
  -7  -1   2        2.13       -4.17      3.89 o
  -6  -1   2       13.02       12.22      3.39 o
  -5  -1   2      129.89      132.78      5.99 o
  -4  -1   2       78.16       65.32      3.11 o
  -3  -1   2        5.66       17.65      2.94 o
  -2  -1   2      191.44      167.36      5.60 o
  -1  -1   2       81.58       72.20      1.95 o
   0  -1   2       35.42       33.51      1.26 o
   1  -1   2     4291.85     4104.71    101.99 o
   2  -1   2      423.23      352.78     10.05 o
   3  -1   2       54.95       60.16      5.06 o
   4  -1   2      116.98      115.64      5.01 o
   5  -1   2        0.18        8.69      2.69 o
   6  -1   2       11.00       11.22      3.76 o
   7  -1   2        2.27        2.52      9.38 o
  -7   0   2        8.32        2.91      4.54 o
  -6   0   2        1.99       11.72      3.58 o
  -5   0   2        6.81       11.46      7.02 o
  -4   0   2        2.85        0.28      4.86 o
  -3   0   2     1458.39     1546.15     44.27 o
  -2   0   2       61.47       72.49      2.89 o
  -1   0   2      793.09      750.93     15.70 o
   1   0   2      473.48      429.47     11.15 o
   2   0   2      348.86      342.19     13.94 o
   3   0   2        0.01       13.26      4.49 o
   4   0   2        4.76        3.45      4.21 o
   5   0   2       66.84       69.59      4.03 o
   6   0   2       65.72       44.79     10.09 o
   7   0   2       67.49       61.22     11.94 o
  -7   1   2        2.58        0.98      8.41 o
  -6   1   2       10.58       11.97      5.80 o
  -5   1   2       64.04       57.74      6.31 o
  -4   1   2      121.04      120.29      8.32 o
  -3   1   2       40.02       27.51      3.35 o
  -2   1   2      107.20      134.00      3.87 o
  -1   1   2     4967.08     4738.13     94.32 o
   0   1   2      183.76      181.59      3.54 o
   1   1   2     1367.81     1373.03     28.83 o
   2   1   2     3166.41     3216.19     89.57 o
   3   1   2        3.60        4.16      2.67 o
   4   1   2       24.82       16.33      4.61 o
   5   1   2       49.07       56.60      6.56 o
   6   1   2      105.09       93.14      6.42 o
   7   1   2       27.97       22.57      4.13 o
  -6   2   2       37.89       21.62      9.28 o
  -5   2   2       51.27       56.20      5.45 o
  -4   2   2        1.73       -0.12      2.86 o
  -3   2   2       49.85       48.06      3.53 o
  -2   2   2      865.39      930.99     17.77 o
  -1   2   2      731.94      690.82     12.29 o
   0   2   2     6875.49     6741.58     96.16 o
   1   2   2     5851.29     5985.32     84.40 o
   2   2   2      344.39      396.55      8.96 o
   3   2   2      525.88      524.18     14.18 o
   4   2   2        0.05        8.07      3.69 o
   5   2   2        8.65        6.28      4.89 o
   6   2   2        5.86        9.70      4.04 o
   7   2   2      109.95      103.05     10.75 o
  -5   3   2       14.53        6.61      3.93 o
  -4   3   2      117.88      111.03      9.27 o
  -3   3   2        6.33       10.69      3.42 o
  -2   3   2       30.15       30.22      2.50 o
  -1   3   2      187.35      166.34      4.16 o
   0   3   2     1300.99     1353.34     20.93 o
   1   3   2      630.04      656.43      9.85 o
   2   3   2        1.70        3.57      1.45 o
   3   3   2      929.81      921.74     22.47 o
   4   3   2       96.02       84.37      6.57 o
   5   3   2       15.72       16.77      4.35 o
   6   3   2        0.51        3.06      4.63 o
   7   3   2        0.96        4.56      4.01 o
  -6   4   2       10.66       10.46      4.27 o
  -5   4   2       41.87       36.82      5.19 o
  -4   4   2       43.98       63.78      5.75 o
  -3   4   2       10.19       12.89      2.68 o
  -2   4   2        1.08       -2.39      1.60 o
  -1   4   2        0.19        0.85      2.08 o
   0   4   2      637.20      602.95     12.25 o
   1   4   2      229.73      239.61      4.21 o
   2   4   2      563.01      606.73     16.54 o
   3   4   2      501.43      552.26     16.54 o
   4   4   2        6.68        4.56      2.98 o
   5   4   2       65.62       70.12      4.79 o
   6   4   2        6.39        4.90      2.67 o
   7   4   2       53.38       21.78     11.76 o
  -5   5   2        3.65        7.48      5.12 o
  -4   5   2        0.14       12.12      3.42 o
  -3   5   2       13.43        4.65      2.39 o
  -2   5   2        0.40        3.42      2.11 o
  -1   5   2        8.73        8.59      1.58 o
   0   5   2        3.37        3.69      1.33 o
   1   5   2      181.71      177.67     13.94 o
   2   5   2       43.74       40.68      3.23 o
   3   5   2      349.85      348.21     10.77 o
   4   5   2        0.07        5.53      3.00 o
   5   5   2       37.02       36.19      5.13 o
   6   5   2        0.00       -4.82      5.99 o
  -4   6   2       11.26       12.37      3.87 o
  -3   6   2        0.07       -5.53      3.69 o
  -2   6   2       33.70       42.68      5.19 o
  -1   6   2      269.19      270.15     11.69 o
   0   6   2      165.23      180.66     13.13 o
   1   6   2      588.81      626.86     32.71 o
   2   6   2     1150.58     1232.59     38.65 o
   3   6   2     1059.83     1083.92     32.91 o
   4   6   2       37.29       32.17      3.55 o
   5   6   2       46.54       50.07      5.80 o
   6   6   2        9.29        2.36      3.51 o
  -4   7   2        0.18        6.58      3.39 o
  -3   7   2        0.20        3.58      3.17 o
  -2   7   2        0.02        1.51      2.19 o
  -1   7   2        9.97        8.75      2.31 o
   0   7   2       45.08       59.44     11.74 o
   1   7   2        0.61       -1.68      3.75 o
   2   7   2       43.98       48.89      5.65 o
   3   7   2        0.26       -2.97      4.90 o
   4   7   2       47.36       39.27      4.65 o
   5   7   2      108.45      114.83      7.68 o
  -2   8   2        2.84        5.48      9.16 o
  -1   8   2       10.00       21.94      7.03 o
   1   8   2       58.57       70.44     11.82 o
   3   8   2       10.17       14.71      5.12 o
   4   8   2       70.09       57.36      6.75 o
   0   9   2        0.17        7.79      9.01 o
   1   9   2        3.07       -8.41      9.61 o
   2   9   2        3.16       20.18      6.89 o
   3   9   2        9.86       15.24      5.98 o
  -3  -9   3        6.96        5.69     11.48 o
  -2  -9   3       43.19       56.85     11.33 o
  -1  -9   3        0.11        7.22      6.10 o
   0  -9   3        6.89      -12.44     10.76 o
  -4  -8   3       15.19       -3.81      5.43 o
  -3  -8   3       17.70        8.35      8.03 o
  -2  -8   3       13.40       -2.75      4.66 o
  -1  -8   3        0.10       -2.94      5.09 o
   0  -8   3       12.38       31.49      5.24 o
   1  -8   3       21.81       38.27      5.14 o
   2  -8   3      136.12      174.93     11.27 o
  -5  -7   3       11.30        4.36      5.77 o
  -4  -7   3        0.59       13.61      8.47 o
  -3  -7   3       17.87       11.94      7.53 o
  -2  -7   3       51.05       39.89      7.73 o
  -1  -7   3       98.89      106.22      8.56 o
   0  -7   3        3.73       11.05      5.96 o
   1  -7   3        4.20        1.85      1.79 o
   2  -7   3       28.14       34.19      3.93 o
   3  -7   3       51.58       82.77      6.95 o
  -6  -6   3       54.02       61.06      5.89 o
  -5  -6   3       29.65       32.51      4.10 o
  -4  -6   3      153.09      172.20     23.09 o
  -3  -6   3       23.55       25.02      3.58 o
  -2  -6   3        3.87        8.14      5.18 o
  -1  -6   3       52.22       32.35      7.11 o
   0  -6   3       12.50       17.20      3.52 o
   1  -6   3       21.67       38.61      2.75 o
   2  -6   3        0.19       11.06      4.03 o
   3  -6   3      541.38      620.89     30.57 o
   4  -6   3        2.76        2.55      3.71 o
  -6  -5   3       16.22       19.90      7.19 o
  -5  -5   3       71.36       94.87      6.43 o
  -4  -5   3      133.03      131.83      5.66 o
  -3  -5   3       66.64       67.32      3.02 o
  -2  -5   3      412.59      419.07     15.50 o
  -1  -5   3      213.44      179.97     11.17 o
   0  -5   3       63.61       58.84      2.58 o
   1  -5   3      250.64      274.02      8.36 o
   2  -5   3       65.42       59.31      4.23 o
   3  -5   3       70.47       55.86      6.29 o
   4  -5   3        0.33       -1.95      3.05 o
   5  -5   3        8.20       -1.99      4.49 o
  -7  -4   3        1.18       -5.01      4.24 o
  -6  -4   3       24.82       24.35      4.39 o
  -5  -4   3       93.13      117.71      7.49 o
  -4  -4   3     1132.38     1105.08     30.23 o
  -3  -4   3      202.67      229.49      7.71 o
  -2  -4   3      663.82      679.65     17.10 o
  -1  -4   3      240.89      224.13      5.58 o
   0  -4   3      162.77      171.02      3.68 o
   1  -4   3        0.02       -0.87      1.08 o
   2  -4   3      146.58      145.42      6.41 o
   3  -4   3      466.85      466.32     13.34 o
   4  -4   3      130.67      172.14      9.06 o
   5  -4   3       51.49       43.41      4.93 o
   6  -4   3        1.12        0.84      4.71 o
  -7  -3   3        3.79        7.80      4.64 o
  -6  -3   3      217.67      242.11     15.57 o
  -5  -3   3      104.73      101.82      6.95 o
  -4  -3   3      209.25      185.94      9.07 o
  -3  -3   3      464.53      502.23     14.67 o
  -2  -3   3        9.61        9.65      1.34 o
  -1  -3   3       83.23       82.52      1.97 o
   0  -3   3      102.72       95.85      2.23 o
   1  -3   3      392.04      345.06      9.02 o
   2  -3   3     1066.00     1117.65     25.94 o
   3  -3   3        9.58       16.38      3.23 o
   4  -3   3      242.40      225.27     10.28 o
   5  -3   3        1.14        1.54      4.10 o
   6  -3   3       12.87       10.47      4.47 o
  -7  -2   3        0.20       -5.60      3.73 o
  -6  -2   3       31.84       28.73      4.38 o
  -5  -2   3        0.25       12.06      5.35 o
  -4  -2   3        5.35        5.59      2.82 o
  -3  -2   3      489.66      505.05     12.56 o
  -2  -2   3       90.69       89.11      2.60 o
  -1  -2   3     5588.58     5627.53     97.65 o
   0  -2   3      494.00      508.13      8.00 o
   1  -2   3      271.47      284.02      6.30 o
   2  -2   3      212.88      220.86      6.96 o
   3  -2   3       26.46       21.42      4.19 o
   4  -2   3      586.63      656.64     27.97 o
   5  -2   3       24.07       18.78      4.55 o
   6  -2   3       81.31       94.17      9.13 o
  -7  -1   3       16.18       17.43      6.55 o
  -6  -1   3      193.84      212.39     11.32 o
  -5  -1   3      221.62      240.91      9.70 o
  -4  -1   3       81.67       77.02      3.82 o
  -3  -1   3     1374.79     1386.77     33.33 o
  -2  -1   3        2.79        2.92      1.69 o
  -1  -1   3      342.60      355.55      7.14 o
   0  -1   3      625.00      651.91     13.62 o
   1  -1   3      142.65      132.48      4.77 o
   2  -1   3     1145.43     1092.41     29.87 o
   3  -1   3      397.35      417.86     26.96 o
   4  -1   3      118.76      114.10      7.51 o
   5  -1   3       11.72       23.30      4.93 o
   6  -1   3       39.13       50.18      8.82 o
  -7   0   3        1.49       12.99      7.95 o
  -6   0   3        4.72        0.52      3.65 o
  -5   0   3       76.53       67.59      5.42 o
  -4   0   3       62.95       85.79      5.17 o
  -3   0   3      270.44      302.56     11.88 o
  -2   0   3      115.75      120.15      3.65 o
  -1   0   3     4340.56     4022.37    103.08 o
   1   0   3     1781.79     1823.63     47.35 o
   2   0   3      287.09      317.29      9.19 o
   3   0   3      708.71      765.98     44.93 o
   4   0   3      197.84      217.76     13.23 o
   5   0   3        1.17       -1.16      4.33 o
   6   0   3      187.82      215.15      9.97 o
   7   0   3        0.04       -2.45      4.90 o
  -7   1   3        0.00        1.90      4.02 o
  -6   1   3        8.13       11.35      5.04 o
  -5   1   3      713.66      766.24     27.93 o
  -4   1   3        4.22        6.32      3.63 o
  -3   1   3      179.58      148.65      7.15 o
  -2   1   3     2051.09     1986.12     41.25 o
  -1   1   3      444.18      488.71      9.28 o
   0   1   3       52.07       42.54      2.34 o
   1   1   3      473.52      497.15      9.08 o
   2   1   3      494.35      447.70      9.74 o
   3   1   3       11.89       11.53      3.49 o
   4   1   3        4.00        6.45      7.73 o
   5   1   3      438.53      450.19     23.07 o
   6   1   3        0.39        0.29      4.28 o
   7   1   3        9.53        7.60      6.48 o
  -6   2   3        0.57        1.29      6.02 o
  -5   2   3       13.16       19.25      4.17 o
  -4   2   3       88.62       75.38      7.42 o
  -3   2   3       63.40       70.89      3.55 o
  -2   2   3      612.18      594.84     13.30 o
  -1   2   3      184.27      170.33      4.29 o
   0   2   3     4260.82     4229.79     71.31 o
   1   2   3     3651.64     3628.86     56.39 o
   2   2   3      278.17      263.17      7.30 o
   3   2   3      205.95      191.32      6.70 o
   4   2   3       53.37       45.95      7.95 o
   5   2   3      202.54      190.16     17.93 o
   6   2   3      307.97      305.66     21.37 o
   7   2   3       45.99       47.87      6.35 o
  -6   3   3       10.94       -2.31      4.61 o
  -5   3   3       96.91      111.37      7.64 o
  -4   3   3      172.23      165.13     10.69 o
  -3   3   3       57.85       58.87      3.79 o
  -2   3   3      857.05      819.78     21.76 o
  -1   3   3      969.65     1002.61     18.33 o
   0   3   3      546.36      565.51      9.54 o
   1   3   3       14.86       13.91      1.00 o
   2   3   3      708.19      726.28     13.12 o
   3   3   3      441.33      514.91     20.81 o
   4   3   3      166.43      136.93      6.68 o
   5   3   3      245.31      244.39     10.98 o
   6   3   3        9.10        8.18      6.61 o
   7   3   3        6.48       22.44      7.52 o
  -6   4   3        0.20       12.67      5.69 o
  -5   4   3       10.10        9.66      4.63 o
  -4   4   3       14.24        8.07      3.50 o
  -3   4   3       18.28       15.48      3.45 o
  -2   4   3      318.24      341.95     11.43 o
  -1   4   3      677.79      691.74     21.80 o
   0   4   3      694.69      730.30     15.92 o
   1   4   3       91.22       92.49      2.39 o
   2   4   3      504.15      551.49     11.87 o
   3   4   3      936.30      969.77     25.93 o
   4   4   3       62.38       68.54      3.79 o
   5   4   3       34.09       44.17      3.99 o
   6   4   3       29.90       30.75      4.29 o
   7   4   3       59.30       68.35      9.20 o
  -5   5   3        1.31        3.47      4.22 o
  -4   5   3      190.17      168.35     10.82 o
  -3   5   3       29.96       33.49      4.13 o
  -2   5   3      204.36      202.14      7.95 o
  -1   5   3      519.51      564.00     19.10 o
   0   5   3       66.68       62.30      2.55 o
   1   5   3       92.18       98.91      9.81 o
   2   5   3        1.21        0.16      1.39 o
   3   5   3        6.76        9.39      1.83 o
   4   5   3      574.45      585.38     23.84 o
   5   5   3       19.83       23.64      3.65 o
   6   5   3      108.18       99.20      7.22 o
  -4   6   3        0.08       -8.17      5.45 o
  -3   6   3        2.10        3.70      8.52 o
  -2   6   3        3.13       11.21     13.65 o
  -1   6   3        6.40        9.52      2.01 o
   0   6   3      318.35      227.55     16.17 o
   1   6   3       25.49       17.92      6.15 o
   2   6   3       64.37       81.15      7.75 o
   3   6   3      215.08      237.72      9.29 o
   4   6   3       33.34       23.10      4.79 o
   5   6   3        3.55        2.42      2.79 o
   6   6   3       29.88       19.82      5.04 o
  -3   7   3       11.07       15.11      3.85 o
  -2   7   3       45.74       55.55      5.70 o
  -1   7   3      128.52      142.05     10.95 o
   0   7   3        6.73       -0.19      4.68 o
   1   7   3       14.22        3.38      7.22 o
   2   7   3        5.56       11.64      3.69 o
   3   7   3        0.01        4.85      3.87 o
   4   7   3       37.06       27.33      6.22 o
   5   7   3       35.64       55.70      5.64 o
  -2   8   3        1.71       10.46      7.79 o
  -1   8   3       10.51        9.48      9.07 o
   0   8   3      118.54      144.66     11.02 o
   1   8   3       11.66       13.87     10.21 o
   2   8   3      123.17      126.86     15.55 o
   3   8   3       79.17       53.33      6.68 o
   4   8   3       98.91       86.58      9.18 o
   0   9   3       14.19       -2.07      6.56 o
   1   9   3       19.31       24.80     10.16 o
   2   9   3        6.63        0.60      6.70 o
   3   9   3       16.42        2.66      4.82 o
  -2  -9   4        7.55       11.27      8.28 o
   0  -9   4       39.09       53.07      8.60 o
  -4  -8   4       31.90       46.30      7.47 o
  -3  -8   4        2.16        1.84      4.79 o
  -1  -8   4        7.79        2.86      5.31 o
   0  -8   4        3.69        5.92      4.02 o
   1  -8   4        4.52       11.22      6.97 o
   2  -8   4      137.18      131.63     11.49 o
  -5  -7   4       20.95       21.41      3.56 o
  -4  -7   4       10.25       17.93      5.57 o
  -3  -7   4       13.46       20.20      7.46 o
  -2  -7   4        6.06        2.29      4.22 o
  -1  -7   4       19.65       16.26      7.76 o
   0  -7   4       40.68       25.25      4.77 o
   1  -7   4      184.34      189.49      9.54 o
   2  -7   4       18.68       10.87      3.46 o
   3  -7   4       16.44       14.72      4.48 o
  -6  -6   4       28.93       30.50      8.41 o
  -5  -6   4       16.22       16.04      4.42 o
  -3  -6   4        0.01       11.71      7.57 o
  -2  -6   4      105.51      105.73      7.96 o
  -1  -6   4       31.03       33.76      6.29 o
   0  -6   4        8.53       10.13      3.46 o
   1  -6   4        8.49       11.08      4.44 o
   2  -6   4       62.81       59.51      6.87 o
   3  -6   4       10.81       19.83      4.36 o
   4  -6   4       37.80       41.37      4.96 o
  -6  -5   4       51.37       55.40      6.46 o
  -5  -5   4       48.18       56.19      7.03 o
  -4  -5   4       61.79       50.17      8.79 o
  -3  -5   4        0.39       -0.54      1.38 o
  -2  -5   4       16.00       20.17      1.19 o
  -1  -5   4        4.03       10.51      3.80 o
   0  -5   4      228.67      237.14      5.82 o
   1  -5   4      582.23      661.43     15.51 o
   2  -5   4      122.93      121.02      5.80 o
   3  -5   4      156.69      184.21     10.30 o
   4  -5   4        8.34        6.86      3.07 o
   5  -5   4        3.02        2.04      3.63 o
  -7  -4   4       24.38       38.04      7.06 o
  -6  -4   4       22.85       29.69      4.18 o
  -5  -4   4       16.34       17.91      3.69 o
  -4  -4   4       33.06       52.62      3.51 o
  -3  -4   4       65.26       55.44      3.06 o
  -2  -4   4      685.78      665.80     14.15 o
  -1  -4   4      125.90      108.39      3.29 o
   0  -4   4       74.28       87.65      2.87 o
   1  -4   4       24.24       26.68      2.19 o
   2  -4   4       21.66       17.48      2.34 o
   3  -4   4      534.72      589.98     16.43 o
   4  -4   4      300.03      229.85     14.80 o
   5  -4   4       74.60       93.57     12.62 o
   6  -4   4        0.42       -3.47      4.36 o
  -7  -3   4       10.56        7.73     10.97 o
  -6  -3   4       23.88       16.29      4.30 o
  -5  -3   4       25.53       31.19      4.20 o
  -4  -3   4       47.12       48.37      3.84 o
  -3  -3   4       39.41       41.75      2.60 o
  -2  -3   4      425.89      386.20      7.84 o
  -1  -3   4       50.08       60.71      2.20 o
   0  -3   4      302.80      305.78      5.37 o
   1  -3   4     1653.89     1680.18     35.63 o
   2  -3   4       47.76       58.55      2.76 o
   3  -3   4       41.18       51.04      6.09 o
   4  -3   4      193.56      219.80     10.77 o
   5  -3   4        3.08       20.36      5.45 o
   6  -3   4        0.44       -3.83      2.82 o
  -7  -2   4       13.88        9.35      4.63 o
  -6  -2   4       39.75       61.54      5.75 o
  -5  -2   4       72.66       60.11      5.37 o
  -4  -2   4      535.06      572.54     19.19 o
  -3  -2   4       72.39       64.46      3.76 o
  -2  -2   4      867.66      843.35     16.53 o
  -1  -2   4      589.79      501.07      9.12 o
   0  -2   4      650.06      605.86     10.10 o
   1  -2   4       93.23      115.21      2.94 o
   2  -2   4       95.46      109.27      4.00 o
   3  -2   4       19.74       10.19      3.40 o
   4  -2   4       24.90       28.01      5.84 o
   5  -2   4      597.59      606.84     44.16 o
   6  -2   4       43.37       43.69      4.58 o
  -7  -1   4       32.58       55.58      7.01 o
  -6  -1   4      351.87      354.48     14.04 o
  -5  -1   4        0.14        0.55      4.66 o
  -4  -1   4        3.64        6.06      2.41 o
  -3  -1   4      672.92      690.74     18.28 o
  -2  -1   4       11.74       20.85      1.61 o
  -1  -1   4      979.22      867.05     20.21 o
   0  -1   4       36.86       49.58      1.48 o
   1  -1   4     7101.43     6760.38    150.15 o
   2  -1   4      318.88      365.50      9.57 o
   3  -1   4      806.69      747.80     33.77 o
   4  -1   4     1077.70     1117.93     42.93 o
   5  -1   4       45.95       58.85      7.77 o
   6  -1   4        0.00       -2.99      4.22 o
  -7   0   4       27.00       43.70      6.86 o
  -6   0   4       37.23       30.12      5.85 o
  -5   0   4        7.00        6.64      3.16 o
  -4   0   4       84.38       92.17      3.78 o
  -3   0   4     3142.67     3170.18     90.78 o
  -2   0   4     2245.80     2196.05     50.92 o
  -1   0   4     7886.18     7315.39    152.99 o
   0   0   4      314.01      296.10      9.93 o
   1   0   4     3936.20     3872.33     85.73 o
   2   0   4       39.39       40.03      3.71 o
   3   0   4       28.24       37.71      8.41 o
   4   0   4      453.37      448.14     19.73 o
   5   0   4      554.71      534.67     21.87 o
   6   0   4      183.87      211.24      9.41 o
  -7   1   4       15.62       15.90     10.43 o
  -6   1   4      178.94      170.85     12.15 o
  -5   1   4       63.06       61.11      4.73 o
  -4   1   4      124.50      121.30      8.80 o
  -3   1   4     1046.10      991.46     28.58 o
  -2   1   4      180.31      199.36      4.42 o
  -1   1   4      666.17      666.63     14.74 o
   0   1   4      173.54      168.31      5.14 o
   1   1   4      801.71      781.11     13.10 o
   2   1   4      547.02      518.97     17.10 o
   3   1   4      106.25       68.32      4.51 o
   4   1   4     1348.13     1540.34     60.53 o
   5   1   4      174.86      205.74     12.87 o
   6   1   4       55.38       47.97      7.40 o
   7   1   4       28.77       15.74      6.45 o
  -6   2   4       28.08       32.77      6.32 o
  -5   2   4        4.94        5.04      3.78 o
  -4   2   4       21.02       19.00      5.15 o
  -3   2   4      545.01      567.29     12.74 o
  -2   2   4       38.34       51.42      3.08 o
  -1   2   4     1693.81     1662.26     31.84 o
   0   2   4      498.38      466.22      7.64 o
   1   2   4     4190.52     4206.17     61.26 o
   2   2   4     3346.47     3423.93     60.57 o
   3   2   4        3.08        7.29      2.34 o
   4   2   4        1.07        1.67      1.84 o
   5   2   4        1.20        2.10      3.04 o
   6   2   4      175.30      178.15      9.14 o
   7   2   4       11.14       17.07      7.84 o
  -6   3   4       20.09       14.65      6.02 o
  -5   3   4      339.73      310.97     15.31 o
  -4   3   4      324.09      299.29     11.12 o
  -3   3   4      553.46      543.74     19.15 o
  -2   3   4      530.50      557.10     14.67 o
  -1   3   4     2140.07     2178.76     41.94 o
   0   3   4        2.93        5.07      0.89 o
   1   3   4      293.74      283.05      5.83 o
   2   3   4      199.69      154.64      3.64 o
   3   3   4      258.57      269.17      9.30 o
   4   3   4      170.60      163.38      5.07 o
   5   3   4      491.75      514.87     14.75 o
   6   3   4      164.13      178.40      9.19 o
   7   3   4        2.59       -0.16      3.86 o
  -6   4   4        1.87       -1.81      3.68 o
  -5   4   4        2.25       11.80      5.07 o
  -4   4   4       23.54       30.83      5.64 o
  -3   4   4        9.54        8.65      4.50 o
  -2   4   4      352.96      360.82      9.99 o
  -1   4   4      244.84      248.55      6.98 o
   0   4   4      574.99      540.89     12.87 o
   1   4   4      402.04      422.88     11.81 o
   2   4   4     3007.88     3134.56     65.48 o
   3   4   4        4.21        6.89      2.16 o
   4   4   4       41.25       39.70      2.80 o
   5   4   4       19.95       26.20      3.52 o
   6   4   4      147.24      179.71      8.94 o
   7   4   4        4.77       18.13      9.50 o
  -5   5   4        0.91       -3.04      3.65 o
  -4   5   4       23.69       31.36      5.11 o
  -3   5   4      332.54      356.75     15.86 o
  -2   5   4      281.52      304.96     11.03 o
  -1   5   4      117.90      122.77      5.62 o
   0   5   4      389.93      417.77     12.11 o
   1   5   4      195.53      185.93      4.87 o
   2   5   4       46.93       43.91      3.10 o
   3   5   4      110.49      113.09      4.19 o
   4   5   4      120.79      145.93      8.87 o
   5   5   4      130.72      145.70      6.85 o
   6   5   4        6.55        8.80      7.43 o
  -4   6   4       24.32       30.37      5.39 o
  -3   6   4       26.29       29.26      5.17 o
  -2   6   4       14.79       25.14      5.01 o
  -1   6   4        0.06        0.37      1.58 o
   0   6   4        7.92        8.94      0.91 o
   1   6   4       94.72       55.65      9.72 o
   2   6   4      143.38      155.85      4.78 o
   3   6   4      553.12      596.52     23.13 o
   4   6   4        2.00        0.56      2.34 o
   5   6   4       16.85       25.34      3.42 o
   6   6   4        2.04       -5.04      4.08 o
  -3   7   4       72.37      103.52      8.60 o
  -2   7   4       77.13       71.71     11.84 o
  -1   7   4        8.51       -3.84      7.30 o
   1   7   4       50.07       45.24      6.62 o
   2   7   4       69.65       44.30      8.96 o
   3   7   4       68.01       52.61      5.71 o
   4   7   4        0.29       -1.80      2.41 o
   5   7   4        2.67       -0.78      2.86 o
  -2   8   4        0.17       -0.93      8.25 o
  -1   8   4        0.10       -2.23      8.17 o
   0   8   4       54.28       52.25      8.96 o
   1   8   4        3.84      -14.95      9.97 o
   2   8   4       60.94       46.70      9.04 o
   3   8   4       21.76       22.19      6.86 o
   4   8   4       27.12       22.76      8.52 o
   0   9   4        9.23       16.66     10.59 o
   1   9   4       65.28       66.79     11.22 o
   2   9   4        2.62       -0.14      5.77 o
   3   9   4        0.00       -3.50      4.80 o
  -2  -9   5        0.23       11.71      9.48 o
   0  -9   5       55.61       53.04     12.33 o
  -4  -8   5       17.81       26.18      6.27 o
  -2  -8   5       12.82       16.31      6.29 o
  -1  -8   5        0.15       -4.57      5.28 o
   1  -8   5        1.63        9.64      7.87 o
   2  -8   5       13.27       27.31      5.62 o
  -5  -7   5        6.67       14.24      5.88 o
  -4  -7   5        0.06        6.37      7.37 o
  -3  -7   5        0.64        9.07      5.55 o
  -2  -7   5       93.62       88.06     12.53 o
  -1  -7   5        3.58        7.30      6.21 o
   0  -7   5      116.04      133.94      9.30 o
   1  -7   5        4.74        1.83      1.97 o
   2  -7   5      129.95      140.87      8.42 o
   3  -7   5        2.29        8.54      7.68 o
  -6  -6   5        5.73       17.47      4.56 o
  -5  -6   5       34.22       34.00      5.39 o
  -4  -6   5      163.48      169.69     15.49 o
  -3  -6   5       63.76       61.53      4.47 o
  -1  -6   5        1.00        4.68      4.90 o
   0  -6   5       24.97       21.20      0.94 o
   1  -6   5       65.76       63.50      5.47 o
   2  -6   5      122.77      143.06      9.02 o
   3  -6   5       46.41       68.50      8.37 o
   4  -6   5        4.03        1.49      3.27 o
  -6  -5   5       30.67       35.87      6.20 o
  -5  -5   5        3.71        6.46      4.93 o
  -4  -5   5       73.63       94.87      5.75 o
  -3  -5   5        0.04        1.54      1.81 o
  -2  -5   5       94.23      114.66      4.82 o
  -1  -5   5       61.40       65.00      2.04 o
   0  -5   5       56.10       47.99      2.17 o
   1  -5   5      116.09       89.07      3.63 o
   2  -5   5      110.60      115.06      4.19 o
   3  -5   5      672.80      652.23     31.27 o
   4  -5   5       17.91       18.90      3.13 o
   5  -5   5        1.32       -4.21      2.81 o
  -7  -4   5       63.79       73.43      9.04 o
  -6  -4   5      168.71      168.93     18.56 o
  -5  -4   5        3.46        4.17      3.37 o
  -4  -4   5      305.72      292.07     14.65 o
  -3  -4   5        0.72       -0.13      1.97 o
  -2  -4   5      725.32      737.84     15.32 o
  -1  -4   5      122.58      124.69      4.29 o
   0  -4   5      352.87      356.11      8.39 o
   1  -4   5        8.80        7.95      1.94 o
   2  -4   5       10.36       17.01      2.10 o
   3  -4   5      204.04      220.86      7.17 o
   4  -4   5       90.85       77.21      6.27 o
   5  -4   5        0.07       -5.03      3.68 o
   6  -4   5        8.15        2.91      5.28 o
  -7  -3   5       42.76       86.86     10.37 o
  -6  -3   5       39.72       47.73      4.92 o
  -5  -3   5        3.88        9.24      3.57 o
  -4  -3   5      222.91      233.59      9.70 o
  -3  -3   5       16.48       17.81      2.48 o
  -2  -3   5        0.18        1.43      1.07 o
  -1  -3   5      253.03      256.70      5.02 o
   0  -3   5      163.57      157.78      3.73 o
   1  -3   5       32.67       24.88      1.72 o
   2  -3   5      169.61      198.08      6.10 o
   3  -3   5     1141.11     1123.11     30.61 o
   4  -3   5       32.70       45.85      5.14 o
   5  -3   5       10.62        3.57      2.52 o
   6  -3   5        4.21       13.42      5.91 o
  -7  -2   5       40.03       14.32      6.56 o
  -6  -2   5       49.27       39.66      5.46 o
  -5  -2   5       15.50       12.05      3.90 o
  -4  -2   5      105.71       82.42      5.29 o
  -3  -2   5       65.13       72.12      3.38 o
  -2  -2   5      416.13      440.24      8.98 o
  -1  -2   5      591.03      565.37     11.56 o
   0  -2   5     1783.66     1691.22     31.53 o
   1  -2   5      400.14      380.89      7.13 o
   2  -2   5        1.93        0.36      1.83 o
   3  -2   5      496.59      531.08     19.47 o
   4  -2   5       71.76       67.10      7.37 o
   5  -2   5        8.75       11.98      3.87 o
   6  -2   5        1.54        4.22      3.22 o
  -7  -1   5       21.88       10.45      5.74 o
  -6  -1   5       41.79       47.17      7.25 o
  -5  -1   5       43.23       47.21      4.78 o
  -4  -1   5      858.41      856.06     25.93 o
  -3  -1   5      150.23      145.84      5.63 o
  -2  -1   5     1112.24     1132.95     24.84 o
  -1  -1   5        0.96        0.18      1.37 o
   0  -1   5      121.47      109.56      4.38 o
   1  -1   5      205.82      212.62      5.81 o
   2  -1   5      275.58      230.07     10.97 o
   3  -1   5      680.66      821.60     35.02 o
   4  -1   5      991.62      988.93     35.26 o
   5  -1   5      122.43      127.71      7.22 o
   6  -1   5        0.25       -4.33      4.41 o
   7  -1   5        0.01        0.73      5.47 o
  -7   0   5       31.01       23.99      9.18 o
  -6   0   5        3.02        5.40      5.45 o
  -5   0   5      249.62      229.74      9.59 o
  -4   0   5       33.84       26.55      2.80 o
  -3   0   5      109.72      107.78      5.52 o
  -2   0   5      176.78      162.48      7.58 o
  -1   0   5     1297.31     1240.18     30.01 o
   0   0   5      116.84      114.22      3.85 o
   1   0   5     1286.64     1174.44     25.26 o
   2   0   5       97.91       82.05      6.02 o
   3   0   5      162.92      207.81     12.28 o
   4   0   5      332.40      350.15     16.35 o
   5   0   5      180.15      206.54     15.66 o
   6   0   5       16.26        7.49      3.88 o
  -7   1   5        3.15        2.10      6.97 o
  -6   1   5        2.20       16.65      6.28 o
  -5   1   5       43.49       25.60      3.51 o
  -4   1   5        0.54       -6.18      4.60 o
  -3   1   5      592.88      615.11     18.62 o
  -2   1   5      344.08      356.66     13.65 o
  -1   1   5       61.37       54.13      2.35 o
   0   1   5      793.43      774.65     21.96 o
   1   1   5      136.67      125.32      2.92 o
   2   1   5      403.32      403.64     15.11 o
   3   1   5      270.05      325.77     22.62 o
   4   1   5      313.97      290.97     16.72 o
   5   1   5        8.87       19.22      5.88 o
   6   1   5        1.64        9.58      8.03 o
   7   1   5        5.05        6.12      8.07 o
  -6   2   5        6.08       14.98      5.86 o
  -5   2   5      117.06      101.91      6.97 o
  -4   2   5      111.18      105.94      4.66 o
  -3   2   5        4.02        0.83      1.78 o
  -2   2   5      405.64      413.24     10.88 o
  -1   2   5       80.42       55.39      2.40 o
   0   2   5      128.37      111.22      3.99 o
   1   2   5      125.27      124.57      3.17 o
   2   2   5      231.01      269.11      8.06 o
   3   2   5      529.76      534.34     13.29 o
   4   2   5       46.53       36.19      5.71 o
   5   2   5       91.95       96.39     18.46 o
   6   2   5       13.87       23.99      8.71 o
   7   2   5       15.10        7.87      3.97 o
  -6   3   5        1.70       -2.46      3.50 o
  -5   3   5        1.53       10.14      3.69 o
  -4   3   5       10.34        6.38      2.30 o
  -3   3   5      131.54      110.24      4.39 o
  -2   3   5       10.82       11.06      2.05 o
  -1   3   5       94.84       84.54      3.76 o
   0   3   5      144.29      150.28      3.15 o
   1   3   5      115.13      114.37      2.83 o
   2   3   5      549.96      584.36     10.62 o
   3   3   5        8.09        4.99      1.79 o
   4   3   5      675.88      754.10     20.06 o
   5   3   5        1.77        9.80      4.41 o
   6   3   5      216.67      220.23     14.45 o
   7   3   5        0.06        1.94      3.73 o
  -6   4   5        2.00       -2.04      5.94 o
  -5   4   5       50.09       53.50      6.31 o
  -4   4   5      243.73      239.27     19.44 o
  -3   4   5        5.68       10.21      2.64 o
  -2   4   5        1.91        6.04      3.53 o
  -1   4   5      621.26      620.05     18.75 o
   0   4   5      548.43      561.38     14.08 o
   1   4   5      551.69      564.11     15.64 o
   2   4   5       25.58       29.21      2.20 o
   3   4   5      126.28      122.92      4.24 o
   4   4   5       31.50       31.17      2.35 o
   5   4   5        8.80       10.38      2.69 o
   6   4   5      208.41      152.57     20.54 o
   7   4   5        6.76       11.22      5.62 o
  -5   5   5        2.89        3.47      5.16 o
  -4   5   5       95.81       98.37      5.57 o
  -3   5   5        6.95       14.70      4.21 o
  -2   5   5       12.63       12.01      4.11 o
  -1   5   5       39.80       32.62      2.59 o
   0   5   5       66.95       66.80      2.78 o
   1   5   5       38.77       40.31      2.30 o
   2   5   5       10.90        5.00      1.79 o
   3   5   5       11.25       11.51      2.25 o
   4   5   5      363.49      408.81     11.76 o
   5   5   5       39.70       25.86      3.80 o
   6   5   5       71.54       50.59     10.10 o
  -4   6   5       55.44       25.94      8.52 o
  -3   6   5        5.70        7.47      3.22 o
  -2   6   5        0.26       -0.60      9.61 o
  -1   6   5      274.38      274.69     15.74 o
   0   6   5      122.02      113.03      3.93 o
   1   6   5       87.15       56.73      2.75 o
   2   6   5       48.12       49.14      2.41 o
   3   6   5      216.27      248.29     10.72 o
   4   6   5      103.94      107.95      7.72 o
   5   6   5        2.03        2.46      3.34 o
   6   6   5       26.46       26.74      7.71 o
  -3   7   5      103.31      122.84      9.71 o
  -2   7   5       19.67       13.56      3.00 o
  -1   7   5       18.38       13.62      4.30 o
   0   7   5       84.69      102.92     13.56 o
   1   7   5       38.52       33.46      6.70 o
   2   7   5       28.82       24.72      7.16 o
   3   7   5        0.05        8.11      5.03 o
   4   7   5       21.12       44.30      5.64 o
   5   7   5      101.25      115.60      7.54 o
  -2   8   5       42.97       26.06      7.08 o
  -1   8   5       12.81       33.16      8.58 o
   0   8   5       68.00       79.45     13.67 o
   1   8   5        3.60        4.27      8.06 o
   2   8   5       48.02       44.16      8.69 o
   3   8   5        1.99        1.58      9.69 o
   4   8   5      247.75      255.83     29.92 o
   0   9   5       25.52       50.07     10.05 o
   1   9   5        0.91       18.62     11.14 o
   2   9   5       19.28       14.76      7.73 o
  -2  -9   6        0.94        6.86      9.18 o
   0  -9   6        5.91        6.26      8.01 o
  -4  -8   6        0.46       19.30     10.37 o
  -3  -8   6       62.36       13.37      7.22 o
   0  -8   6       11.29        6.86      6.56 o
   1  -8   6       23.70        9.72      7.71 o
   2  -8   6        1.50       -3.78      6.83 o
  -5  -7   6       54.25       48.44      4.74 o
  -4  -7   6       49.87       43.99      5.39 o
  -2  -7   6        9.76       10.73      4.68 o
  -1  -7   6       28.42       43.57      8.69 o
   0  -7   6      194.03      129.80     12.72 o
   1  -7   6        1.89        0.15      2.81 o
   2  -7   6      184.03      204.44     12.68 o
   3  -7   6       47.33       36.72      5.31 o
  -6  -6   6      117.21      127.41      9.77 o
  -5  -6   6       45.11       68.88      7.83 o
  -4  -6   6        5.73        5.01      2.95 o
  -3  -6   6       45.57       47.16      4.46 o
  -2  -6   6      114.39      111.57      6.02 o
   0  -6   6       15.22       17.54      1.45 o
   1  -6   6       28.64       23.38      2.95 o
   2  -6   6      150.63      154.56     11.53 o
   3  -6   6        0.09        4.60     12.67 o
   4  -6   6        9.92       10.36      3.74 o
  -6  -5   6       66.03       69.61     11.23 o
  -5  -5   6       34.98       47.08      6.56 o
  -4  -5   6       74.69       73.63      5.27 o
  -3  -5   6      110.66      107.78      5.29 o
  -2  -5   6      141.37      120.51      9.54 o
  -1  -5   6       11.83       14.96      1.22 o
   0  -5   6        6.88        9.41      1.89 o
   1  -5   6      166.85      173.75      6.45 o
   2  -5   6       47.01       45.00      4.44 o
   3  -5   6       20.24       24.45      3.18 o
   4  -5   6        0.24       -0.60      6.15 o
   5  -5   6        0.91        9.59      3.77 o
  -7  -4   6       63.65       59.45      7.46 o
  -6  -4   6       14.01        8.48      8.67 o
  -5  -4   6       28.64       23.35      4.51 o
  -4  -4   6       57.67       70.35      7.91 o
  -3  -4   6       18.79       16.45      2.75 o
  -2  -4   6      304.36      295.89      7.26 o
  -1  -4   6        6.53        6.41      1.23 o
   0  -4   6        0.22       -0.09      0.93 o
   1  -4   6       34.57       33.99      2.37 o
   2  -4   6      530.72      581.38     15.79 o
   3  -4   6       50.33       39.65      4.75 o
   4  -4   6       40.17       15.06      3.07 o
   5  -4   6       37.17       35.18      5.40 o
  -7  -3   6       43.61       21.16      8.55 o
  -6  -3   6       68.04       79.40      7.21 o
  -5  -3   6       28.34       38.97      4.39 o
  -4  -3   6       44.79       50.83      5.69 o
  -3  -3   6        4.85        5.50      2.01 o
  -2  -3   6      197.04      200.08      5.07 o
  -1  -3   6        0.14        1.52      1.02 o
   0  -3   6       83.42       85.99      3.39 o
   1  -3   6     2220.37     2277.30     41.48 o
   2  -3   6       26.82       27.22      3.28 o
   3  -3   6      187.31      194.84      8.85 o
   4  -3   6      385.07      383.71     29.93 o
   5  -3   6       29.87       22.18      4.60 o
   6  -3   6        0.01       -3.92      4.66 o
  -7  -2   6        0.10       21.51      8.50 o
  -6  -2   6      347.95      373.37     46.67 o
  -5  -2   6      216.24      242.80     18.95 o
  -4  -2   6      139.94      146.28      6.72 o
  -3  -2   6      680.60      677.71     17.05 o
  -2  -2   6     1124.72      995.91     20.63 o
  -1  -2   6      129.30      127.16      3.41 o
   0  -2   6       14.76       11.59      1.14 o
   1  -2   6      120.61      128.92      3.88 o
   2  -2   6      771.23      826.77     24.05 o
   3  -2   6      753.74      767.95     26.04 o
   4  -2   6       79.76       99.45      6.70 o
   5  -2   6        3.14        2.13      4.03 o
   6  -2   6       48.56       48.90      7.22 o
  -7  -1   6        1.29       -0.73      6.70 o
  -6  -1   6       74.72       68.76     11.57 o
  -5  -1   6       89.54       94.68      6.02 o
  -4  -1   6      104.71       99.17      5.61 o
  -3  -1   6      329.73      343.83     11.87 o
  -2  -1   6      115.30      111.11      3.60 o
  -1  -1   6       87.75       90.73      3.40 o
   0  -1   6      834.12      778.48     19.91 o
   1  -1   6     2351.79     2377.28     49.01 o
   2  -1   6      187.33      197.94      8.47 o
   3  -1   6       55.26       59.76      6.21 o
   4  -1   6        0.37        3.51      5.44 o
   5  -1   6      188.37      233.99     14.31 o
   6  -1   6        0.52        2.10      3.31 o
   7  -1   6       24.70       40.00     10.32 o
  -7   0   6        0.00       11.57      5.59 o
  -6   0   6       71.70       76.03      8.96 o
  -5   0   6      304.78      301.89     21.92 o
  -4   0   6        8.01       12.36      1.99 o
  -3   0   6      448.21      388.51     10.63 o
  -2   0   6      360.09      301.54      9.16 o
  -1   0   6     2639.81     2535.53     64.17 o
   0   0   6      438.42      399.99     11.62 o
   1   0   6      179.25      172.33      4.19 o
   2   0   6       16.10       34.09      2.78 o
   3   0   6      105.30      122.90      8.81 o
   4   0   6       17.95       20.31      8.14 o
   5   0   6      106.76      103.89      8.08 o
   6   0   6       65.39       79.35      6.44 o
   7   0   6        8.66       12.56      5.39 o
  -7   1   6        5.15       10.32      6.67 o
  -6   1   6      236.98      240.68     16.81 o
  -5   1   6       73.27       69.07      7.17 o
  -4   1   6      287.16      278.92      8.82 o
  -3   1   6       13.61       13.88      2.52 o
  -2   1   6      107.52      118.51      4.81 o
  -1   1   6        2.54        2.62      1.28 o
   0   1   6       72.47       66.15      2.55 o
   1   1   6     1779.42     1861.67     34.82 o
   2   1   6      641.93      672.20     12.16 o
   3   1   6      626.81      660.69     25.87 o
   4   1   6       39.77       38.15      5.78 o
   5   1   6      473.25      490.58     21.59 o
   6   1   6        4.32        3.66      8.56 o
  -6   2   6       23.15       13.88      4.69 o
  -5   2   6      371.78      347.47     18.16 o
  -4   2   6       74.46       62.81      3.39 o
  -3   2   6      179.52      160.93      5.59 o
  -2   2   6       28.15       20.40      1.89 o
  -1   2   6     1655.54     1669.56     37.77 o
   0   2   6      183.44      187.85      4.96 o
   1   2   6      105.05      104.19      2.63 o
   2   2   6       55.35       40.63      2.76 o
   3   2   6      117.59      137.11      8.28 o
   4   2   6      211.33      207.41      9.07 o
   5   2   6      323.97      323.97     20.23 o
   6   2   6        1.23        5.44      4.41 o
   7   2   6       47.20       59.58      8.35 o
  -6   3   6        8.97       -0.73      6.32 o
  -5   3   6      138.17      132.40      9.56 o
  -4   3   6       40.96       37.96      5.08 o
  -3   3   6      401.99      352.35     11.75 o
  -2   3   6       15.80       16.58      2.40 o
  -1   3   6      260.85      291.11      7.46 o
   0   3   6      516.41      506.21     13.62 o
   1   3   6        0.22        0.06      1.02 o
   2   3   6       60.56       42.89      2.21 o
   3   3   6       10.83        8.77      1.68 o
   4   3   6      106.22       96.93      6.05 o
   5   3   6       46.14       62.25      6.82 o
   6   3   6      164.76      149.08     10.27 o
   7   3   6        5.68       -6.83      7.73 o
  -6   4   6        0.11        1.70      4.85 o
  -5   4   6       35.59       27.88      6.94 o
  -4   4   6       10.90       20.26      4.80 o
  -3   4   6      109.99      107.02      5.84 o
  -2   4   6        7.15        8.76      2.37 o
  -1   4   6        1.44        2.81      1.48 o
   0   4   6      148.43      146.83      5.38 o
   1   4   6       53.92       52.00      2.87 o
   2   4   6       39.47       32.48      2.06 o
   3   4   6        0.87        4.33      1.75 o
   4   4   6       27.76       25.07      2.63 o
   5   4   6        2.96        4.71      4.08 o
   6   4   6       58.22       56.39      6.47 o
   7   4   6        2.86       19.52      9.69 o
  -4   5   6        0.24       -3.37      3.42 o
  -3   5   6        3.83       18.41      4.52 o
  -2   5   6       65.60       69.13      4.25 o
  -1   5   6       99.53       96.16      4.71 o
   0   5   6      149.22      176.16      6.42 o
   1   5   6       24.60       18.90      1.98 o
   2   5   6       58.66       58.33      3.00 o
   3   5   6        3.32        0.36      1.95 o
   4   5   6      157.04      187.03      7.78 o
   5   5   6       32.42       27.78      3.47 o
   6   5   6       47.85       83.18     10.07 o
  -4   6   6       10.34        2.04      3.54 o
  -3   6   6      111.98       98.69      8.19 o
  -2   6   6       16.47       19.93      4.51 o
  -1   6   6       27.93       25.14      3.31 o
   0   6   6        0.53       10.43      4.47 o
   1   6   6        0.83        2.99      1.30 o
   2   6   6       67.38       76.25      3.18 o
   3   6   6       10.30        8.16      3.51 o
   4   6   6      208.00      206.20     19.20 o
   5   6   6       14.59       24.14      4.50 o
   6   6   6       61.51       33.27     10.76 o
  -3   7   6       19.75        9.35      8.26 o
  -2   7   6      131.74      119.22     10.36 o
  -1   7   6        0.51       12.28      7.38 o
   0   7   6       14.18        0.67      3.33 o
   2   7   6       15.33       27.77     10.59 o
   3   7   6        0.38        1.25      2.86 o
   4   7   6        0.26        2.87      3.11 o
   5   7   6       75.74       87.00      7.82 o
  -2   8   6       35.28       48.14     10.84 o
  -1   8   6        0.01       -0.52     10.10 o
   0   8   6        1.08        0.90      5.69 o
   1   8   6        6.03       -1.23      5.75 o
   3   8   6        2.20       30.11     10.46 o
   4   8   6       58.31       56.01      9.28 o
   0   9   6        0.27        8.71     10.81 o
   1   9   6        0.20       -3.16     10.10 o
  -4  -8   7        2.09       -8.47      7.11 o
  -1  -8   7       38.77       22.55     10.89 o
   0  -8   7       62.79       64.01     13.23 o
   1  -8   7        2.71       -7.27      6.45 o
  -5  -7   7       23.70        9.63      2.88 o
  -4  -7   7        3.04       16.06      9.97 o
  -2  -7   7        9.41        3.35      4.82 o
   1  -7   7        0.71        2.50      4.34 o
   2  -7   7       11.61       10.81      3.04 o
   3  -7   7       14.01        9.86      4.60 o
  -6  -6   7        0.11       15.65      4.69 o
  -5  -6   7       52.34       51.63      4.70 o
  -4  -6   7       57.72       45.12      5.22 o
  -3  -6   7       80.88       72.58      6.07 o
  -2  -6   7        1.79        0.73      2.45 o
  -1  -6   7       30.01       30.85      1.73 o
   0  -6   7       22.59       22.42      2.85 o
   1  -6   7      105.89      109.09      6.79 o
   2  -6   7       35.58       26.52      4.43 o
   3  -6   7        2.38        6.09      4.02 o
   4  -6   7       22.42       18.49      5.91 o
  -6  -5   7       18.05       26.12      4.95 o
  -5  -5   7       33.28       30.47      5.21 o
  -4  -5   7       11.16       12.29      3.44 o
  -3  -5   7      250.83      219.08      7.35 o
  -2  -5   7        1.02       -0.26      1.76 o
  -1  -5   7       10.23        9.68      1.78 o
   0  -5   7     1192.02     1153.06     62.86 o
   1  -5   7        4.50        9.97      2.00 o
   2  -5   7       57.33       55.17      3.72 o
   3  -5   7       98.07      103.23      9.97 o
   4  -5   7       36.53       28.50      5.26 o
   5  -5   7        9.75       18.68      6.52 o
  -6  -4   7       84.74      100.91      6.88 o
  -5  -4   7      371.96      418.70     18.03 o
  -4  -4   7      276.65      301.09     14.86 o
  -3  -4   7      419.41      438.52     12.16 o
  -2  -4   7      318.95      335.44     10.79 o
  -1  -4   7       27.86       26.52      1.87 o
   0  -4   7       52.99       68.92      3.79 o
   1  -4   7       19.04       31.08      2.76 o
   2  -4   7       13.25       11.16      2.69 o
   3  -4   7        6.32        8.73      2.31 o
   4  -4   7       11.50       14.32      2.99 o
   5  -4   7      153.20      168.59      8.60 o
  -7  -3   7       67.78       78.73     10.68 o
  -6  -3   7       48.18       48.02      5.17 o
  -5  -3   7      364.66      374.84     15.69 o
  -4  -3   7      261.39      263.92      9.95 o
  -3  -3   7      196.22      208.75      7.50 o
  -2  -3   7      569.36      589.89     14.53 o
  -1  -3   7       34.98       41.95      1.99 o
   0  -3   7      392.74      352.43      7.78 o
   1  -3   7     1353.48     1460.88     27.16 o
   2  -3   7      316.48      334.45      8.79 o
   3  -3   7      351.81      365.29      9.75 o
   4  -3   7      148.76      161.09     10.35 o
   5  -3   7       35.04       39.82      4.22 o
   6  -3   7        3.55        3.37      3.83 o
  -7  -2   7       13.17        9.85     11.14 o
  -6  -2   7       18.81       23.69      6.37 o
  -5  -2   7       19.77       34.80      6.82 o
  -4  -2   7     1096.68     1133.89     32.96 o
  -3  -2   7      229.45      224.30      9.08 o
  -2  -2   7     1341.11     1427.53     31.69 o
  -1  -2   7       54.18       44.15      2.69 o
   0  -2   7      196.56      203.09      4.80 o
   1  -2   7       52.16       60.62      2.69 o
   2  -2   7       18.29       10.15      3.10 o
   3  -2   7        6.91       11.12      2.52 o
   4  -2   7       76.88       62.17      5.02 o
   5  -2   7      219.91      270.00     17.61 o
   6  -2   7       51.60       44.52      8.52 o
  -7  -1   7      165.62      193.70     34.82 o
  -6  -1   7       32.27       21.90      5.96 o
  -5  -1   7      102.85       93.92      5.34 o
  -4  -1   7      203.37      192.62      7.17 o
  -3  -1   7       16.60       12.65      2.01 o
  -2  -1   7      810.28      827.24     20.20 o
  -1  -1   7     1859.63     1880.81     47.47 o
   0  -1   7      202.74      218.94      6.39 o
   1  -1   7     1350.93     1319.10     28.75 o
   2  -1   7      121.77      126.56      4.64 o
   3  -1   7      905.70      906.79     32.95 o
   4  -1   7       24.91       33.51      6.68 o
   5  -1   7       83.82       57.33     10.24 o
   6  -1   7        0.35        1.90      3.80 o
  -7   0   7       15.88       19.68      5.45 o
  -6   0   7      129.77       88.48      9.55 o
  -5   0   7      675.31      667.10     24.88 o
  -4   0   7      390.49      426.79     16.05 o
  -3   0   7      369.69      396.57     14.65 o
  -2   0   7     1561.43     1508.57     36.72 o
  -1   0   7      822.11      760.67     19.21 o
   0   0   7       27.22       22.85      2.01 o
   1   0   7      602.63      594.69     12.30 o
   2   0   7        8.37        2.74      1.33 o
   3   0   7       42.05       53.80      6.30 o
   4   0   7      146.28      169.68     10.83 o
   5   0   7       29.36       36.54      7.22 o
   6   0   7      296.65      317.43     22.31 o
   7   0   7        0.17       -8.54      5.69 o
  -7   1   7        2.99        0.89      4.18 o
  -6   1   7      241.74      250.90     16.45 o
  -5   1   7       18.69       10.39     10.16 o
  -4   1   7      602.42      519.45     30.51 o
  -3   1   7      139.88      148.64      7.50 o
  -2   1   7     1067.16     1118.78     28.50 o
  -1   1   7     1103.13     1115.89     32.80 o
   0   1   7       32.31       41.36      2.30 o
   1   1   7      129.92      114.59      3.26 o
   2   1   7     1282.48     1349.81     27.23 o
   3   1   7     1417.54     1343.18     55.10 o
   4   1   7     1297.48     1357.84     58.15 o
   5   1   7      105.09      102.23      7.72 o
  -6   2   7       20.41       18.19      6.75 o
  -5   2   7        2.03       10.37      5.74 o
  -4   2   7      542.38      539.48     18.64 o
  -3   2   7      733.05      774.91     30.95 o
  -2   2   7        1.84       -0.80      2.33 o
  -1   2   7     2831.31     2716.64     59.64 o
   0   2   7      319.39      341.83      8.24 o
   1   2   7      629.25      569.50     10.51 o
   2   2   7      427.61      393.71      8.61 o
   3   2   7      520.53      528.28     15.83 o
   4   2   7       12.28       12.44      4.77 o
   5   2   7      172.53      194.47      8.73 o
  -6   3   7       19.95       19.65      5.97 o
  -5   3   7        3.12        1.07      4.42 o
  -4   3   7       51.78       63.84      8.21 o
  -3   3   7      406.19      382.21     13.64 o
  -2   3   7       80.75       81.82      5.63 o
  -1   3   7      153.45      155.55      5.28 o
   0   3   7      209.20      220.79     13.97 o
   1   3   7      196.62      188.40      4.52 o
   2   3   7      119.69      120.43      3.66 o
   3   3   7      233.97      215.59      8.01 o
   4   3   7      595.04      634.50     21.53 o
   5   3   7        4.32        4.30      2.94 o
   6   3   7       11.37        3.16      3.90 o
   7   3   7        0.49       -2.20      4.97 o
  -5   4   7       28.52       13.43      4.88 o
  -4   4   7      125.63      112.86      9.33 o
  -3   4   7       14.71       27.25      3.31 o
  -2   4   7        5.87        5.64      2.89 o
  -1   4   7      567.56      573.42     16.19 o
   0   4   7      574.57      581.11     24.00 o
   1   4   7      570.71      579.69     17.21 o
   2   4   7      202.60      196.79      7.12 o
   3   4   7      307.76      308.89      9.91 o
   4   4   7        0.03        0.78      2.36 o
   5   4   7      131.10      142.45      9.93 o
   6   4   7        0.11       15.53      5.44 o
   7   4   7       19.94       27.96      6.36 o
  -5   5   7       33.55       35.69      6.01 o
  -4   5   7       22.17       13.41      4.11 o
  -3   5   7      690.58      727.36     34.67 o
  -2   5   7        0.63        0.51      2.50 o
  -1   5   7       18.09       22.73      2.36 o
   0   5   7       40.11       37.93      2.50 o
   1   5   7      386.43      380.73     15.18 o
   2   5   7        6.73        0.92      3.09 o
   3   5   7       32.23       24.09      2.28 o
   4   5   7      415.75      441.13     14.04 o
   5   5   7        3.22        3.95      4.74 o
   6   5   7      110.35       85.17     14.78 o
  -4   6   7       21.88       22.19      4.42 o
  -3   6   7      101.30      102.35      7.61 o
  -2   6   7       52.56       56.11      6.92 o
  -1   6   7       14.49       10.35      2.34 o
   0   6   7      394.69      385.13     16.47 o
   1   6   7      188.20      171.96      6.74 o
   2   6   7       38.17       34.41      4.02 o
   3   6   7       21.90       24.32      3.86 o
   4   6   7        5.39        9.04      3.43 o
   5   6   7       14.03       18.81      3.88 o
   6   6   7       31.32       29.87      6.97 o
  -3   7   7       26.00       27.96      5.16 o
  -2   7   7      139.56      131.98      9.11 o
  -1   7   7       37.88       40.37      4.65 o
   0   7   7       35.32       30.44      3.28 o
   1   7   7       24.98       10.65      1.96 o
   2   7   7       10.60       12.42      3.08 o
   3   7   7       16.07       18.81      4.38 o
   4   7   7       23.58       30.13      5.11 o
   5   7   7        1.28       -6.37      4.33 o
  -2   8   7        3.04       18.05     12.33 o
  -1   8   7        0.03       -2.91      7.19 o
   0   8   7        5.12        1.30      4.67 o
   1   8   7       10.04       16.12     10.78 o
   0   9   7       24.24       27.34      9.20 o
   1   9   7        0.91       13.61      6.18 o
   2   9   7       12.78       16.80      8.03 o
  -4  -8   8        8.30        7.32     10.48 o
  -3  -8   8       25.68       -0.95      7.35 o
  -1  -8   8       13.28       10.59     11.03 o
   1  -8   8       13.76        2.64      7.90 o
  -5  -7   8        3.44        9.94     12.09 o
  -4  -7   8       41.75       26.08      4.55 o
  -1  -7   8      175.30      176.25     19.20 o
   1  -7   8        0.05       -0.68      2.48 o
   2  -7   8        6.67        3.04      2.58 o
   3  -7   8       10.99       23.66      5.69 o
  -6  -6   8       34.93       10.47      5.84 o
  -5  -6   8      115.72      149.94      8.46 o
  -4  -6   8        9.64        3.09      4.49 o
  -3  -6   8       60.27       53.01      7.35 o
  -2  -6   8       59.39       52.07      4.08 o
  -1  -6   8        4.42        1.01      2.18 o
   0  -6   8       25.21       21.35      4.19 o
   1  -6   8      108.67      109.65      9.37 o
   2  -6   8       62.75       76.12      4.55 o
   3  -6   8        1.29        7.02      3.68 o
   4  -6   8       43.35       48.68      7.76 o
  -6  -5   8       40.34       23.02      3.95 o
  -5  -5   8        3.79       -1.55      3.55 o
  -4  -5   8      242.61      237.09     14.48 o
  -3  -5   8       10.18        8.47      2.83 o
  -2  -5   8       15.52        7.82      2.24 o
  -1  -5   8       63.40       67.17      3.50 o
   0  -5   8      905.61      947.03     32.76 o
   1  -5   8       64.35       65.37      3.65 o
   2  -5   8      223.91      225.43     12.84 o
   3  -5   8        7.39        0.86      2.50 o
   4  -5   8       71.63       78.25      8.36 o
   5  -5   8        4.05        9.67      6.56 o
  -6  -4   8       45.22       29.63      6.12 o
  -5  -4   8       95.83       85.58      6.92 o
  -4  -4   8       76.95       78.29      4.43 o
  -3  -4   8       28.18       31.22      3.09 o
  -2  -4   8      359.98      351.47     11.38 o
  -1  -4   8       49.88       46.79      2.90 o
   0  -4   8       30.14       30.25      2.04 o
   1  -4   8      141.96      152.74      5.96 o
   2  -4   8        2.41        3.19      1.80 o
   3  -4   8       22.79       17.89      2.67 o
   4  -4   8       22.12       23.12      4.63 o
   5  -4   8       41.73       65.21     13.67 o
  -7  -3   8        7.54       11.71      5.18 o
  -6  -3   8      105.36       93.68     15.13 o
  -5  -3   8        2.12        7.71      4.33 o
  -4  -3   8        7.67       11.84      2.86 o
  -3  -3   8      230.26      230.03      9.31 o
  -2  -3   8      286.13      257.73      8.53 o
  -1  -3   8       13.04        7.35      2.20 o
   0  -3   8      264.99      238.78     10.20 o
   1  -3   8      107.61       86.25      4.26 o
   2  -3   8      448.01      455.68     14.50 o
   3  -3   8      223.18      253.06     12.25 o
   4  -3   8       71.51       63.55      5.42 o
   5  -3   8        8.26       15.79      8.03 o
   6  -3   8        7.56       -3.78      7.11 o
  -7  -2   8       11.70       20.97      8.52 o
  -6  -2   8      178.99      207.09     13.86 o
  -5  -2   8      264.52      287.67     12.56 o
  -4  -2   8       42.78       39.59      4.98 o
  -3  -2   8       40.13       38.37      2.75 o
  -2  -2   8      602.11      506.89     12.06 o
  -1  -2   8      198.63      181.20      5.81 o
   0  -2   8      108.09       88.14      3.03 o
   1  -2   8      257.36      295.59      6.49 o
   2  -2   8      482.71      480.24     14.01 o
   3  -2   8      117.31       93.20      4.62 o
   4  -2   8       18.48       19.27      4.43 o
   5  -2   8      122.13      127.58      9.91 o
   6  -2   8        7.14       17.38      5.90 o
  -7  -1   8       27.74       33.09      6.70 o
  -6  -1   8       36.91       30.17      7.30 o
  -5  -1   8       59.53       57.14     10.71 o
  -4  -1   8        1.63        2.73      3.92 o
  -3  -1   8      108.67      128.62      8.18 o
  -2  -1   8     1832.17     1819.89     47.47 o
  -1  -1   8     2326.69     2322.87     61.50 o
   0  -1   8      186.37      149.10      6.34 o
   1  -1   8     2487.81     2650.96     58.61 o
   2  -1   8     2492.05     2746.33     77.08 o
   3  -1   8      707.71      714.11     21.29 o
   4  -1   8      175.37      196.41     10.81 o
   5  -1   8      245.12      230.94     36.99 o
  -7   0   8        6.28        8.56      4.96 o
  -6   0   8       12.98       15.82      7.29 o
  -5   0   8        8.71       31.39     10.78 o
  -4   0   8      642.01      621.58     26.83 o
  -3   0   8      314.32      343.45     12.75 o
  -2   0   8     1919.06     1745.24     42.59 o
  -1   0   8      525.72      556.38     15.07 o
   0   0   8     1801.96     1852.29     46.17 o
   1   0   8      160.48      155.03      3.62 o
   2   0   8     1497.08     1699.20     50.82 o
   3   0   8       49.56       26.00      6.02 o
   4   0   8       38.40       58.62     10.66 o
   5   0   8       50.75       48.79      8.11 o
  -6   1   8        0.04       14.02      9.80 o
  -5   1   8        1.76       23.25      8.82 o
  -4   1   8      481.26      499.98     19.50 o
  -3   1   8       11.81        7.61      2.35 o
  -2   1   8      120.95      120.39      7.28 o
  -1   1   8      330.17      383.20     13.57 o
   0   1   8     2703.64     2679.38     64.53 o
   1   1   8      648.07      609.39     13.07 o
   2   1   8       48.82       44.33      2.69 o
   3   1   8     1442.05     1370.16     45.53 o
   4   1   8        5.22       32.84      9.99 o
   5   1   8      112.43      104.39     11.34 o
   6   1   8        1.06        1.94      8.33 o
  -5   2   8        0.71        2.39      8.39 o
  -4   2   8      505.95      515.44     20.20 o
  -3   2   8        0.76        2.61      2.96 o
  -2   2   8     2090.97     2119.88     64.45 o
  -1   2   8      188.26      204.18      6.48 o
   0   2   8     1747.35     1695.48     44.89 o
   1   2   8      337.43      341.62      8.11 o
   2   2   8        9.29       14.52      2.49 o
   3   2   8       24.89       20.53      5.09 o
   4   2   8       86.79       77.69      6.98 o
   5   2   8        6.98       15.94      3.66 o
   6   2   8       71.64      115.75     18.54 o
  -6   3   8       44.35       45.17      8.44 o
  -5   3   8       98.59      121.08     11.15 o
  -4   3   8      531.01      542.92     42.19 o
  -3   3   8       58.64       45.17      7.65 o
  -2   3   8       56.35       52.02      3.39 o
  -1   3   8       54.02       59.03      2.86 o
   0   3   8        2.91        3.23      2.09 o
   1   3   8      447.62      403.30     11.34 o
   2   3   8      757.56      741.16     19.98 o
   3   3   8     1724.68     1802.26     64.09 o
   4   3   8        8.20        9.36      2.75 o
   5   3   8      397.46      431.00     17.59 o
   6   3   8        6.24        1.02      3.25 o
   7   3   8       53.03       51.03     10.71 o
  -5   4   8       41.04       35.28      5.94 o
  -4   4   8       33.42       12.91      6.48 o
  -3   4   8      767.02      832.62     37.90 o
  -2   4   8      150.76      156.56      6.39 o
  -1   4   8     1205.99     1252.33     41.26 o
   0   4   8      588.25      571.81     23.37 o
   1   4   8      256.71      231.63      8.51 o
   2   4   8       42.03       30.56      3.24 o
   3   4   8       46.18       48.91      4.17 o
   4   4   8        0.70       -5.02      3.35 o
   5   4   8        2.42        2.80      2.59 o
   6   4   8       15.36       13.46      4.18 o
  -5   5   8        8.63       17.15      6.06 o
  -4   5   8       69.55       75.61      7.47 o
  -3   5   8      115.69      134.35      9.45 o
  -2   5   8      106.63      118.02     15.86 o
  -1   5   8      229.62      213.58      8.76 o
   0   5   8      301.67      282.36     14.53 o
   1   5   8        9.67       10.26      2.18 o
   2   5   8      280.78      274.64     14.38 o
   3   5   8       23.86       25.33      3.95 o
   4   5   8      299.34      334.42     15.85 o
   5   5   8        0.87        6.92      4.27 o
   6   5   8      231.25      208.01     24.95 o
  -4   6   8        0.33        8.54      4.51 o
  -3   6   8       29.70       23.99      8.82 o
  -2   6   8      107.47       85.67      7.22 o
   0   6   8       32.08       22.36      3.04 o
   1   6   8      191.17      200.22     13.09 o
   2   6   8       77.06       81.39      7.57 o
   3   6   8        1.63        2.44      3.57 o
   4   6   8       38.29       35.72      4.96 o
   5   6   8        0.97       -5.39      3.59 o
   6   6   8        5.12       -3.57      6.37 o
  -3   7   8       37.07       46.97      6.72 o
  -2   7   8       80.00       71.81     11.41 o
  -1   7   8       14.36       18.72      3.86 o
   0   7   8        8.86        0.84      8.22 o
   1   7   8        1.13        6.80      2.49 o
   2   7   8        2.25       -3.27      2.86 o
   3   7   8        0.15       -1.14      3.32 o
   4   7   8      214.34      231.39     17.07 o
   5   7   8       16.43       16.94      5.61 o
  -2   8   8       87.40       93.88     12.66 o
  -1   8   8       29.39       61.07     12.01 o
   0   8   8      104.40      115.77      9.73 o
   1   8   8       37.53       30.52     12.23 o
   2   8   8       69.81       26.30     10.65 o
   1   9   8       13.98       14.81      8.74 o
   2   9   8        1.47       16.47      7.98 o
  -4  -8   9        0.01        2.75      7.71 o
  -3  -8   9       56.13       48.82     10.02 o
  -2  -8   9       52.59       20.07      7.14 o
  -1  -8   9       16.27       13.21      7.49 o
  -5  -7   9       13.49       12.75      7.22 o
  -4  -7   9      132.92      122.86      9.19 o
  -3  -7   9       69.10       59.42      4.60 o
  -2  -7   9        7.39       21.54      8.55 o
   1  -7   9       70.63       71.97      6.60 o
   2  -7   9        3.18        2.70      2.61 o
   3  -7   9       12.46        4.11      3.33 o
  -5  -6   9       52.63       40.54      6.02 o
  -4  -6   9       12.15       14.59      3.08 o
  -3  -6   9      203.60      237.85     11.19 o
  -2  -6   9       11.05       11.42      2.56 o
  -1  -6   9       83.08       75.96     11.11 o
   0  -6   9       24.65       31.38      5.02 o
   1  -6   9        0.08        3.33      2.94 o
   2  -6   9      422.64      417.43     17.70 o
   3  -6   9       16.98        9.77      3.54 o
  -6  -5   9       52.39       44.58      6.12 o
  -5  -5   9        4.46        8.08      3.96 o
  -4  -5   9       14.74       11.73      4.02 o
  -3  -5   9      793.19      721.03     34.50 o
  -2  -5   9        0.01       -2.62      1.75 o
  -1  -5   9      301.01      307.63     14.42 o
   0  -5   9      261.25      232.14      9.89 o
   1  -5   9      139.35      127.10      6.10 o
   2  -5   9      164.51      167.77      9.43 o
   3  -5   9        7.40        8.26      2.77 o
   4  -5   9        6.22       -6.62      4.41 o
   5  -5   9       20.06       10.53      7.54 o
  -6  -4   9      104.42      102.64      8.47 o
  -5  -4   9        1.77        4.20      3.32 o
  -4  -4   9       13.62       10.35      4.66 o
  -3  -4   9      512.60      517.38     16.15 o
  -2  -4   9      211.93      216.73      8.88 o
  -1  -4   9      202.91      202.63     11.46 o
   0  -4   9        0.59       -0.14      1.39 o
   1  -4   9        0.13       -0.17      1.38 o
   2  -4   9      553.23      607.58     21.94 o
   3  -4   9       29.74       35.40      3.56 o
   4  -4   9       90.92       93.85      7.60 o
   5  -4   9        7.92       14.95      6.37 o
  -7  -3   9       34.31       59.47     10.07 o
  -6  -3   9       84.61       94.64     15.74 o
  -5  -3   9       36.72       29.28      4.14 o
  -4  -3   9       36.95       38.92      8.59 o
  -3  -3   9      895.20      953.14     27.51 o
  -2  -3   9        8.20        5.79      1.67 o
  -1  -3   9        0.21        0.87      1.70 o
   0  -3   9     3444.59     3529.29     77.45 o
   1  -3   9      606.50      600.71     13.54 o
   2  -3   9      297.77      237.91      7.44 o
   3  -3   9       55.76       64.64      3.79 o
   4  -3   9       19.30       23.23      4.59 o
   5  -3   9        2.22       10.10      5.23 o
   6  -3   9       21.14       31.23     10.73 o
  -7  -2   9        2.72        9.42     12.42 o
  -5  -2   9      149.02      140.18     10.25 o
  -4  -2   9       19.59       27.61      5.22 o
  -3  -2   9     1306.47     1301.47     29.19 o
  -2  -2   9      891.59      963.33     20.88 o
  -1  -2   9      763.74      785.15     25.61 o
   0  -2   9      378.57      415.79     11.87 o
   1  -2   9        0.83        0.36      1.31 o
   2  -2   9      100.75      106.10      4.97 o
   3  -2   9     1185.64     1316.99     38.90 o
   4  -2   9      184.69      141.92     10.00 o
   5  -2   9      138.92      111.61     12.93 o
   6  -2   9        1.03       14.57      7.46 o
  -7  -1   9       35.30       40.26      6.88 o
  -5  -1   9      868.58      876.45     31.65 o
  -4  -1   9        1.01        2.75      4.94 o
  -3  -1   9        8.79        2.35      3.39 o
  -2  -1   9     1260.65     1440.99     33.28 o
  -1  -1   9       27.07       22.91      2.59 o
   0  -1   9      782.14      746.63     22.28 o
   1  -1   9     2311.39     2443.61     62.23 o
   2  -1   9     1559.43     1529.76     44.35 o
   3  -1   9       62.94       54.94      3.07 o
   4  -1   9      242.68      278.60      9.85 o
   5  -1   9        5.62       -0.11      6.83 o
   6  -1   9        4.32       11.60      7.24 o
  -7   0   9        3.10        5.81      4.87 o
  -6   0   9        1.78       -0.98      7.84 o
  -5   0   9      125.86      111.16     10.58 o
  -4   0   9       13.54        6.81      3.98 o
  -3   0   9        5.66        0.86      3.44 o
  -2   0   9      769.32      754.19     20.15 o
  -1   0   9       35.55       46.57      3.28 o
   0   0   9      360.78      355.93      9.59 o
   1   0   9       75.55       87.05      3.54 o
   2   0   9       43.22       47.67      2.66 o
   3   0   9       71.10       55.53      5.36 o
   4   0   9        5.33       10.90      4.23 o
  -6   1   9       13.88        9.48      5.94 o
  -5   1   9       71.28       55.32      6.86 o
  -4   1   9       17.87       10.65      3.01 o
  -3   1   9       57.95       45.64      4.17 o
  -2   1   9      113.18      142.05      8.81 o
  -1   1   9       84.95       75.28      3.44 o
   0   1   9        3.48       -2.91      2.33 o
   1   1   9     3041.30     3082.86     62.94 o
   2   1   9      701.20      676.33     17.66 o
   3   1   9      173.92      127.91      6.98 o
   4   1   9       49.22       63.30      7.22 o
   5   1   9        1.35        7.34      4.86 o
   6   1   9       76.33       62.08     12.61 o
  -6   2   9       17.29       22.93      7.76 o
  -5   2   9       26.69       29.35     13.59 o
  -4   2   9      424.20      430.44     23.70 o
  -3   2   9        0.07        0.29      3.04 o
  -2   2   9      505.35      483.76     17.03 o
  -1   2   9      101.12       74.41      5.33 o
   0   2   9       45.39       41.27      2.80 o
   1   2   9      812.94      804.70     24.06 o
   2   2   9       43.19       51.92      2.54 o
   3   2   9       79.56       62.49      8.85 o
   4   2   9        8.52        7.88      1.61 o
   5   2   9      436.74      446.89     18.19 o
   6   2   9       87.03       98.07      8.63 o
  -6   3   9       51.54       42.20      6.66 o
  -5   3   9       14.11        2.47      7.17 o
  -4   3   9      142.20      131.42     16.54 o
  -3   3   9        3.17       10.29      6.48 o
  -2   3   9       34.29       39.83      3.43 o
  -1   3   9      435.97      464.38     12.42 o
   0   3   9     1300.50     1347.03     48.90 o
   1   3   9      115.62      118.71      4.22 o
   2   3   9       15.82       12.93      1.84 o
   3   3   9     1047.82     1058.75     45.71 o
   4   3   9       23.68       11.46      4.27 o
   5   3   9      298.16      289.20     18.27 o
   7   3   9       15.41       20.69      9.07 o
  -5   4   9        7.92        2.28      3.59 o
  -4   4   9        5.95       13.83      7.90 o
  -3   4   9        2.67       10.00      3.79 o
  -2   4   9      343.07      336.97     13.73 o
  -1   4   9       11.46        8.06      2.35 o
   0   4   9       26.13       15.90      2.65 o
   1   4   9      589.15      589.22     16.79 o
   2   4   9        0.83       -0.50      1.59 o
   3   4   9        1.16        0.00      2.30 o
   4   4   9       41.68       34.97      3.67 o
   5   4   9       97.23       49.28      6.49 o
   6   4   9       77.52      115.64     15.90 o
  -5   5   9        1.68       -0.54      9.09 o
  -4   5   9        4.04        1.77      4.34 o
  -3   5   9        0.02        7.09      5.06 o
  -2   5   9        5.73        3.54      3.64 o
  -1   5   9       57.18       54.75      3.46 o
   0   5   9       15.06        8.28      2.63 o
   1   5   9      283.36      255.19     12.45 o
   2   5   9       34.29       27.97      2.97 o
   3   5   9      339.09      335.51     21.22 o
   4   5   9       35.57       33.65      4.27 o
   5   5   9      103.33       43.10      9.45 o
   6   5   9        6.17        4.14      5.45 o
  -4   6   9       24.96       25.18      5.68 o
  -3   6   9       45.99       52.60      7.02 o
  -2   6   9      400.75      409.37     21.60 o
  -1   6   9      101.60      102.35      8.84 o
   0   6   9      130.74      121.57     20.20 o
   1   6   9       77.38       83.58      5.60 o
   3   6   9       61.89       58.70      7.65 o
   4   6   9        3.14        7.62      5.04 o
   5   6   9        0.06       -2.59      4.14 o
   6   6   9       25.03       21.35      6.70 o
  -3   7   9        8.14       -2.27      3.18 o
  -2   7   9       75.25       99.29     14.72 o
  -1   7   9        0.47       -2.87      3.04 o
   0   7   9       55.11       38.55      5.24 o
   1   7   9      141.19      116.86      8.93 o
   2   7   9        3.82        3.08      3.91 o
   3   7   9        0.63        2.40      3.95 o
   4   7   9      189.54      226.32     18.16 o
   5   7   9       49.39       74.99     11.76 o
  -2   8   9        1.27       -0.98      6.37 o
  -1   8   9      113.99      114.90     20.53 o
   0   8   9        1.58       -1.26      8.43 o
   1   8   9       86.33       94.29     16.09 o
   2   8   9        0.05        7.90      9.26 o
  -3  -8  10        5.17       10.19      6.41 o
  -2  -8  10       10.15       10.55     13.48 o
  -1  -8  10       87.66      148.15     16.55 o
  -5  -7  10       41.98       40.60      9.31 o
  -4  -7  10       83.51       71.94      7.05 o
  -3  -7  10       61.33       66.37      5.29 o
  -2  -7  10        9.56        0.24      4.95 o
  -1  -7  10      215.39      221.06     16.80 o
   0  -7  10        6.55        5.23      2.52 o
   1  -7  10       98.00       95.98      8.50 o
   2  -7  10       66.17       43.32      7.76 o
   3  -7  10        7.14        7.82      5.89 o
  -5  -6  10      123.95      141.85     26.77 o
  -4  -6  10       63.85       75.80      7.76 o
  -3  -6  10      100.69       71.77      7.14 o
  -2  -6  10      181.23      174.34     14.68 o
  -1  -6  10       39.86       38.69      4.08 o
   0  -6  10        7.90       13.07      3.52 o
   1  -6  10      213.83      206.31     15.33 o
   2  -6  10       11.57       23.65      3.84 o
   3  -6  10       22.07       20.27      4.93 o
   4  -6  10       10.00       23.99      7.15 o
  -6  -5  10        7.14        8.96      7.24 o
  -5  -5  10        2.01        1.40      4.73 o
  -3  -5  10        0.96        3.78      2.15 o
  -2  -5  10        3.30        6.87      1.84 o
  -1  -5  10      569.45      584.07     21.44 o
   0  -5  10       15.69       16.20      2.32 o
   1  -5  10       77.90       68.85      9.34 o
   2  -5  10        0.01       -0.15      3.50 o
   3  -5  10        0.97        1.94      2.29 o
   4  -5  10        5.08        7.65      6.13 o
   5  -5  10        0.73       14.54     11.05 o
  -6  -4  10       34.39       32.91      6.32 o
  -5  -4  10      296.75      265.20     23.92 o
  -4  -4  10        3.16        6.57      3.85 o
  -3  -4  10       83.17       70.08      3.62 o
  -2  -4  10       20.57       13.00      2.72 o
  -1  -4  10      276.11      272.90      9.33 o
   0  -4  10      256.88      264.10      9.69 o
   1  -4  10        7.04        9.40      2.70 o
   2  -4  10      965.98     1018.10     31.68 o
   3  -4  10      427.56      430.05     15.47 o
   4  -4  10       60.16      106.73      9.86 o
   5  -4  10        1.19        2.01      6.78 o
  -6  -3  10      192.57      152.46     24.49 o
  -5  -3  10       92.18      102.03     19.02 o
  -4  -3  10      115.80      126.38     16.76 o
  -3  -3  10      117.99      103.65      6.32 o
  -2  -3  10      110.37      134.72      5.02 o
  -1  -3  10      439.60      440.26     16.30 o
   0  -3  10      794.66      746.44     21.21 o
   1  -3  10      211.31      184.26      9.66 o
   2  -3  10      167.68      159.86      6.22 o
   3  -3  10       76.48       77.16      4.43 o
   4  -3  10       14.28       10.25      2.73 o
   5  -3  10       14.01       10.64      6.47 o
   6  -3  10      114.71      161.00     15.63 o
  -7  -2  10       56.46       55.50      7.02 o
  -6  -2  10       69.14       88.47      9.15 o
  -5  -2  10       27.89       31.36      6.15 o
  -4  -2  10      715.81      701.73     49.90 o
  -3  -2  10       97.96       68.23      3.65 o
  -2  -2  10      363.57      337.68      9.91 o
  -1  -2  10      254.10      291.21     15.54 o
   0  -2  10      417.44      410.87     10.93 o
   1  -2  10       34.54       24.67      2.42 o
   2  -2  10      336.21      302.80      9.60 o
   3  -2  10        0.57       -3.52      2.35 o
   4  -2  10      556.64      627.78     31.74 o
   5  -2  10       52.61       46.80      7.56 o
   6  -2  10        0.23        5.69      7.05 o
  -7  -1  10       29.80       49.87      7.97 o
  -6  -1  10        4.82       18.57     10.24 o
  -5  -1  10        5.83        4.62      3.32 o
  -4  -1  10       92.91       94.03     10.39 o
  -3  -1  10       22.44       26.08      3.54 o
  -2  -1  10       69.86      102.14      4.35 o
  -1  -1  10     1611.01     1714.92     46.37 o
   0  -1  10     2388.81     2492.63     76.70 o
   1  -1  10      717.84      786.65     30.36 o
   2  -1  10      295.12      276.91      7.70 o
   3  -1  10       43.45       35.79      3.51 o
   4  -1  10        0.33        5.58      2.41 o
   6  -1  10        2.97        3.65      6.45 o
  -6   0  10       21.52       19.53      7.00 o
  -5   0  10      292.40      323.16     16.47 o
  -4   0  10       17.15        9.13      6.24 o
  -3   0  10      204.59      172.16      6.76 o
  -2   0  10       62.21       42.67      4.45 o
  -1   0  10       36.23       31.43      3.20 o
   0   0  10     1305.78     1352.95     34.88 o
   1   0  10      149.94      157.01      4.45 o
   2   0  10      114.64      106.42      4.08 o
   3   0  10      499.81      526.27     16.34 o
   4   0  10     1285.06     1199.46     51.71 o
   5   0  10      108.28       97.53     15.44 o
  -6   1  10        3.49        9.25      4.51 o
  -5   1  10      110.58       94.42      8.48 o
  -4   1  10       33.51       35.32      3.70 o
  -3   1  10       33.28       26.99      3.26 o
  -2   1  10        4.91        3.98      0.93 o
  -1   1  10     3688.75     4069.85    120.62 o
   0   1  10      555.80      571.63     18.95 o
   1   1  10      235.20      251.92      7.71 o
   2   1  10     3092.80     3385.05    156.02 o
   3   1  10       79.24       70.87      8.52 o
   4   1  10      129.60       79.75      9.52 o
  -6   2  10       21.82       13.97      9.67 o
  -4   2  10       27.07       10.46      6.24 o
  -3   2  10       48.48       41.69      6.19 o
  -2   2  10      401.06      368.88     12.16 o
  -1   2  10       51.25       68.98      3.94 o
   0   2  10     2348.65     2541.10     69.58 o
   1   2  10       51.69       42.01      3.28 o
   2   2  10        0.22        0.57      1.47 o
   3   2  10       51.70       39.78      3.95 o
   4   2  10       25.41       28.57      2.18 o
   7   2  10       31.23       37.58     11.27 o
  -6   3  10        0.25       -3.10      4.82 o
  -5   3  10       16.35       22.57      6.51 o
  -4   3  10      165.65      173.08     25.69 o
  -3   3  10       42.17       40.38      5.33 o
  -2   3  10       18.98        9.10      2.52 o
  -1   3  10       22.59       23.75      2.44 o
   0   3  10      707.45      739.87     23.05 o
   1   3  10       55.85       33.96      2.47 o
   2   3  10      132.19      116.29      4.12 o
   3   3  10      819.06      875.36     39.23 o
   4   3  10       39.90       46.02      3.51 o
   5   3  10        3.63       12.06      4.00 o
   6   3  10       14.92       27.18      5.70 o
  -5   4  10        0.06       -4.11      3.63 o
  -4   4  10       36.37       41.29     10.39 o
  -3   4  10      277.47      271.66     23.27 o
  -2   4  10       38.49       38.22      4.21 o
  -1   4  10       38.69       42.02      3.27 o
   0   4  10      150.60      126.69      4.78 o
   1   4  10       54.91       40.03      2.35 o
   2   4  10      118.06      107.41      4.59 o
   3   4  10      129.57      118.64      6.78 o
   4   4  10       92.74       88.15      4.92 o
   5   4  10      106.75      126.14     16.32 o
   6   4  10       10.69       25.29      5.78 o
  -5   5  10       35.36       28.17      5.90 o
  -4   5  10      116.12      106.78     18.00 o
  -3   5  10       15.56        9.83      4.07 o
  -2   5  10       21.61       25.87      4.33 o
  -1   5  10       51.64       48.12      3.03 o
   0   5  10      383.92      386.37     13.11 o
   1   5  10       15.70       12.45      2.16 o
   2   5  10      208.06      186.02      8.47 o
   3   5  10      796.72      759.31     46.12 o
   4   5  10        3.94        4.72      3.25 o
   6   5  10       71.18       14.62      8.09 o
  -4   6  10        3.62        7.33      4.12 o
  -3   6  10        0.44       -1.58      6.11 o
  -2   6  10        0.96        1.87      2.92 o
  -1   6  10       45.57       42.53      3.36 o
   0   6  10        2.35       -2.73      4.00 o
   1   6  10      146.47      146.57     13.40 o
   2   6  10        0.37        6.95      5.30 o
   3   6  10        5.13       -2.45      4.85 o
   5   6  10       16.69       16.31      5.39 o
  -3   7  10       59.00       59.29      6.28 o
  -2   7  10        0.03        3.29      4.38 o
  -1   7  10        0.04       10.57     11.91 o
   0   7  10        2.14       20.29      6.67 o
   2   7  10        0.04        0.65      3.62 o
   3   7  10       34.87       58.73      6.97 o
   4   7  10       57.42       47.27      8.44 o
   5   7  10       21.92       12.12      7.57 o
  -1   8  10        4.49      -11.22      9.75 o
   0   8  10       10.44       11.59      8.81 o
   1   8  10        1.89        0.54     10.67 o
   2   8  10       32.66       36.32     10.59 o
  -3  -8  11        0.21       17.05      9.82 o
  -2  -8  11       13.66       27.42      8.89 o
  -1  -8  11        8.93       11.22     10.40 o
   1  -8  11        4.11       -1.58      8.09 o
  -3  -7  11        8.50       19.18      5.96 o
  -2  -7  11        0.02       -2.14      3.43 o
  -1  -7  11        1.95       -2.98      2.98 o
   0  -7  11       32.06       36.06      5.70 o
   1  -7  11       32.73       21.13      4.71 o
   2  -7  11        9.23       21.86      9.48 o
   3  -7  11       11.34       15.35      6.03 o
  -5  -6  11        7.38        2.20      4.37 o
  -4  -6  11        0.09        8.33      8.25 o
  -3  -6  11       25.34       24.89      3.82 o
  -2  -6  11        1.51        0.29      2.47 o
   0  -6  11      127.53      145.15     14.46 o
   1  -6  11       94.18      109.84     10.59 o
   2  -6  11      131.02       92.74      7.73 o
   3  -6  11        0.02        3.68      8.22 o
   4  -6  11        0.86        4.36      4.72 o
  -6  -5  11      168.86      192.08     12.52 o
  -5  -5  11      177.04      125.20     10.48 o
  -4  -5  11        3.82        6.59      3.98 o
  -3  -5  11       56.07       54.17      3.73 o
  -2  -5  11        1.87        6.15      2.50 o
  -1  -5  11      114.48       92.56      4.58 o
   0  -5  11       41.27       44.54      3.41 o
   1  -5  11      134.02      102.69      8.66 o
   2  -5  11      148.30      125.39      7.27 o
   3  -5  11      128.77       94.87     13.72 o
  -6  -4  11       11.48       17.56      7.52 o
  -5  -4  11      150.93      150.72     11.46 o
  -4  -4  11      421.98      385.70     16.55 o
  -3  -4  11      182.48      165.55      7.15 o
  -2  -4  11       71.12       73.65      5.29 o
  -1  -4  11       20.00       25.08      2.84 o
   0  -4  11       64.03       61.60      3.17 o
   1  -4  11      355.65      348.66     10.92 o
   2  -4  11       16.92       16.41      2.53 o
   3  -4  11      222.28      202.78     13.38 o
   4  -4  11       32.03       19.49      4.92 o
   5  -4  11        2.50      -11.44      8.11 o
  -6  -3  11       14.53       13.43      9.46 o
  -5  -3  11       20.99       13.89      5.04 o
  -4  -3  11       30.12       38.72      5.72 o
  -3  -3  11       42.67       39.23      3.27 o
  -2  -3  11      357.60      378.11     11.24 o
  -1  -3  11       48.29       40.13      2.70 o
   0  -3  11        1.25       -2.31      1.54 o
   1  -3  11      402.62      402.53     23.95 o
   2  -3  11       64.45       56.42      3.92 o
   3  -3  11       14.49        9.97      2.35 o
   4  -3  11      139.61      153.65      9.58 o
   5  -3  11        8.94       18.44      6.09 o
  -6  -2  11        0.20        1.38      7.90 o
  -5  -2  11       36.03       20.86      8.47 o
  -4  -2  11      213.68      191.16     11.56 o
  -3  -2  11      562.95      581.79     15.07 o
  -2  -2  11       90.52       75.13      3.69 o
  -1  -2  11      400.47      403.19     12.72 o
   0  -2  11     1515.56     1700.34     43.15 o
   1  -2  11      451.57      533.16     21.19 o
   2  -2  11      581.94      665.28     46.76 o
   3  -2  11      495.02      478.55     19.81 o
   5  -2  11       14.78       26.36      8.71 o
   6  -2  11        0.72       -8.71      7.00 o
  -6  -1  11       36.11       43.65      7.92 o
  -5  -1  11       68.32       53.04      7.08 o
  -4  -1  11        0.25        3.38      4.66 o
  -3  -1  11       10.28       11.06      2.54 o
  -2  -1  11      273.19      333.00     17.02 o
  -1  -1  11       24.55       26.15      3.69 o
   0  -1  11      343.79      299.40     12.35 o
   1  -1  11      334.18      350.94     10.89 o
   2  -1  11      663.80      635.05     23.35 o
   3  -1  11       65.43       45.96      3.82 o
  -6   0  11       39.61       48.96      7.28 o
  -5   0  11       64.31       68.83     12.43 o
  -4   0  11       86.91      109.35      6.84 o
  -3   0  11     1530.29     1550.03     53.58 o
  -2   0  11     1046.42     1109.51     36.49 o
  -1   0  11      959.44     1158.99     39.06 o
   0   0  11      231.78      233.77      7.62 o
   1   0  11      709.29      729.68     46.95 o
   2   0  11      589.37      614.63     23.82 o
   3   0  11      331.26      304.06     12.12 o
   4   0  11      653.85      632.49     20.90 o
   5   0  11        0.58        1.69      6.73 o
   6   0  11       16.31       18.41      8.30 o
  -6   1  11        4.25       12.31      9.05 o
  -5   1  11      176.67      157.60     17.24 o
  -4   1  11      150.87      154.27      8.58 o
  -3   1  11       68.61       78.57      4.57 o
  -2   1  11       11.99       12.72      1.80 o
  -1   1  11        1.75        1.92      2.48 o
   0   1  11       37.79        9.63      2.20 o
   1   1  11       89.29       86.71      4.39 o
   2   1  11      915.41      811.45     26.19 o
   3   1  11       74.46       48.08      3.17 o
   4   1  11       16.46       18.01      5.22 o
  -6   2  11        0.00        1.24      5.40 o
  -5   2  11        3.14       -1.34      5.60 o
  -4   2  11       33.41       38.89      6.64 o
  -3   2  11       73.59       59.25      8.60 o
  -2   2  11     1629.72     1671.40     57.14 o
  -1   2  11      246.16      241.49     14.74 o
   0   2  11      237.06      236.40     13.75 o
   1   2  11        0.55        0.47      1.69 o
   2   2  11       59.22       53.42      3.85 o
   4   2  11      234.92      229.58     12.06 o
   5   2  11       13.30       17.48      4.92 o
  -6   3  11        1.84        3.85      4.03 o
  -5   3  11       33.71       43.65      5.97 o
  -4   3  11        4.65        9.40      5.57 o
  -3   3  11      155.28      165.14     11.06 o
  -2   3  11        0.43        0.24      4.90 o
  -1   3  11      150.06      182.41     15.54 o
   0   3  11      184.37      221.99      7.37 o
   1   3  11      573.04      614.86     20.25 o
   2   3  11     1139.13     1232.24     36.57 o
   3   3  11        0.94        6.29      2.75 o
   4   3  11        4.51        3.05      4.47 o
  -5   4  11        2.03       -2.58      7.19 o
  -4   4  11        4.88        5.24      2.93 o
  -3   4  11      126.16      114.62      8.77 o
  -2   4  11      501.28      509.67     16.25 o
  -1   4  11       89.71       40.24      5.72 o
   0   4  11      280.37      312.32     11.40 o
   1   4  11       47.60       54.17      4.95 o
   2   4  11        0.87        4.04      1.45 o
   3   4  11        1.15       -0.34      2.19 o
   6   4  11       71.48       73.41     13.97 o
  -4   5  11       46.80       71.72      7.50 o
  -3   5  11       20.68       18.69      3.79 o
  -2   5  11       29.61       49.43      6.21 o
  -1   5  11      104.59       80.49      6.30 o
   0   5  11       48.08       42.99      3.31 o
   1   5  11       38.36       34.53      2.97 o
   2   5  11       35.79       40.83      6.40 o
   3   5  11      204.83      187.48     14.19 o
   4   5  11       60.32       47.95      8.33 o
   6   5  11        2.78        7.44      6.97 o
  -4   6  11        0.39       12.91      6.83 o
  -3   6  11        7.86        5.54      4.08 o
  -2   6  11       46.52       27.92      4.99 o
  -1   6  11       73.72       67.47      5.94 o
   0   6  11        3.41       18.49     10.78 o
   1   6  11      236.62      223.00     18.73 o
   2   6  11       15.67       16.23      6.26 o
   3   6  11        2.05        6.07      4.41 o
   4   6  11        1.15       -7.52      5.01 o
   5   6  11       56.83       48.85      9.28 o
  -3   7  11        1.49       -3.43      3.87 o
  -2   7  11        0.01       -1.44      3.53 o
  -1   7  11       60.08       62.12      5.12 o
   0   7  11       29.48       29.09      5.64 o
   1   7  11       22.36       18.00      5.64 o
   2   7  11        0.95       -0.31      4.03 o
   3   7  11       64.05       40.05      7.32 o
   4   7  11        8.35        0.04      7.11 o
   5   7  11       11.22       23.96     14.16 o
  -1   8  11        2.87        3.27      8.58 o
   0   8  11        0.15       -0.15      6.54 o
   1   8  11       23.45       42.07     12.39 o
   2   8  11        0.34       10.82      5.61 o
   3   8  11       14.09       10.65     11.76 o
  -3  -8  12       22.02       18.05      8.01 o
  -2  -8  12        0.13       -6.14      6.34 o
  -1  -8  12        1.32       -2.34      9.76 o
   1  -8  12        4.17        8.28      7.04 o
  -4  -7  12       18.61       19.80      4.26 o
  -3  -7  12       46.39       53.01      6.28 o
  -2  -7  12       79.76       85.03      5.60 o
  -1  -7  12       30.16       29.98      5.16 o
   0  -7  12        0.23        1.13      3.52 o
   1  -7  12       31.59       51.71      8.82 o
   2  -7  12       77.36      100.32     10.84 o
  -5  -6  12        5.73       10.52      4.66 o
  -4  -6  12       17.52       16.71      6.77 o
  -3  -6  12        5.22        2.01      3.54 o
  -2  -6  12       18.16       12.48      3.24 o
  -1  -6  12       23.31       28.98      6.49 o
   0  -6  12        0.07        0.78      3.52 o
   1  -6  12      105.10      105.59     12.17 o
   2  -6  12        0.70       -5.58      6.10 o
   3  -6  12        4.87       11.52      8.26 o
  -6  -5  12       10.57       18.21     10.54 o
  -5  -5  12        6.75       11.01      3.82 o
  -3  -5  12      116.73      103.53      9.64 o
  -2  -5  12       57.81       47.42      3.93 o
  -1  -5  12      474.62      514.07     30.17 o
   0  -5  12       11.97       15.11      6.53 o
   1  -5  12        2.85        1.25      2.59 o
   2  -5  12       28.57       31.34      5.23 o
   3  -5  12       35.27       35.59      9.61 o
   4  -5  12        5.00        3.59      7.41 o
  -6  -4  12        0.14        2.88      6.13 o
  -5  -4  12      175.10      198.46     10.34 o
  -4  -4  12        7.58        8.38      4.69 o
  -3  -4  12      259.82      245.26     16.02 o
  -2  -4  12       50.41       48.85      4.10 o
  -1  -4  12       16.02       18.46      2.43 o
   0  -4  12      110.97      117.68      4.72 o
   1  -4  12        0.06       -1.27      2.69 o
   2  -4  12       59.06       38.09      4.11 o
   3  -4  12       22.90       25.65      3.82 o
   4  -4  12       67.74       21.62      9.50 o
   5  -4  12       18.25        4.86      3.66 o
  -6  -3  12       10.21       25.68     10.70 o
  -5  -3  12      158.65      114.28     12.77 o
  -4  -3  12        3.27        8.96      3.16 o
  -3  -3  12       98.98       90.53      4.83 o
  -2  -3  12      681.02      742.63     19.98 o
  -1  -3  12      502.28      493.55     19.73 o
   0  -3  12      361.54      356.65     12.02 o
   1  -3  12      127.42      129.53      5.69 o
   2  -3  12       20.82       13.15      4.27 o
   3  -3  12      391.75      373.54     18.41 o
   4  -3  12        3.00       10.10      6.26 o
   5  -3  12       62.54       92.39     14.43 o
  -6  -2  12        0.44       -7.81      5.21 o
  -5  -2  12      604.74      583.32     28.36 o
  -4  -2  12       38.96       37.11      5.42 o
  -3  -2  12      110.46       90.84      9.02 o
  -2  -2  12        4.50        3.90      3.15 o
  -1  -2  12       62.54       73.79      4.50 o
   0  -2  12      118.49      128.98      4.60 o
   1  -2  12      572.95      569.28     36.30 o
   2  -2  12       54.68       36.40      4.66 o
   3  -2  12       87.70       75.89     12.10 o
   6  -2  12        1.93       11.57      9.42 o
  -6  -1  12        0.51        1.65      6.43 o
  -5  -1  12       25.92       14.03      5.87 o
  -4  -1  12     1437.66     1484.58     64.33 o
  -3  -1  12        5.73        0.30      2.28 o
  -2  -1  12      202.84      204.51      9.46 o
  -1  -1  12      112.31      149.79      7.26 o
   0  -1  12     1325.45      847.62     61.86 o
   1  -1  12      102.14       99.87      5.03 o
   3  -1  12        0.64        0.90      1.23 o
  -6   0  12        2.10        1.69      3.95 o
  -5   0  12       69.27       50.78     10.97 o
  -4   0  12      747.51      790.33     41.07 o
  -3   0  12      686.32      725.08     29.35 o
  -2   0  12       11.19        6.11      3.58 o
  -1   0  12      293.43      307.72     13.33 o
   0   0  12      212.37      167.67     12.24 o
   1   0  12      818.79      918.20     26.17 o
   3   0  12      123.62      115.83      9.18 o
   4   0  12       26.76       33.72      5.84 o
   6   0  12        0.32       -1.06      4.37 o
  -6   1  12        0.26        5.72      6.51 o
  -5   1  12        9.83       15.44      6.64 o
  -4   1  12      559.60      520.51     21.04 o
  -3   1  12      146.42      117.61      6.46 o
  -2   1  12       70.58       74.52     10.67 o
  -1   1  12       78.03      123.04     11.16 o
   0   1  12      298.13      314.45     10.92 o
   1   1  12      122.73      138.66      5.90 o
   2   1  12       57.83       44.29      4.12 o
   3   1  12        2.76       -1.40      1.34 o
   4   1  12        6.90       29.31      5.11 o
   5   1  12       11.25       25.02      6.45 o
  -6   2  12       43.55       33.52      5.73 o
  -5   2  12       50.47       42.67      7.67 o
  -4   2  12      257.63      255.28     14.01 o
  -3   2  12      413.17      391.83     21.11 o
  -2   2  12      130.63      121.51      6.48 o
  -1   2  12      496.17      535.06     22.39 o
   0   2  12      111.75       83.99      6.27 o
   1   2  12        0.45       -0.33      1.62 o
   2   2  12      868.86      908.18     57.78 o
   3   2  12        1.96        0.65      1.88 o
   5   2  12       34.88       31.79      5.04 o
  -5   3  12        2.38        9.29      5.19 o
  -4   3  12       14.50       12.00      5.03 o
  -3   3  12      377.38      408.59     24.25 o
  -2   3  12      144.94      118.11      7.44 o
  -1   3  12        0.47       14.40      4.20 o
   0   3  12       28.59       23.09      2.94 o
   1   3  12       19.08       19.22      2.06 o
   2   3  12      111.90      112.15      7.47 o
   4   3  12       61.47       51.20      7.22 o
   6   3  12        5.95       -1.66      4.90 o
  -5   4  12        0.31        5.51      3.68 o
  -4   4  12       20.07        8.17      6.67 o
  -3   4  12      101.47       70.27      9.15 o
  -2   4  12      480.26      477.73     23.73 o
  -1   4  12      144.41      129.69      9.31 o
   0   4  12      744.32      680.14     18.72 o
   1   4  12       36.06       36.25      3.37 o
   2   4  12        1.77        0.57      1.68 o
   3   4  12      210.86      108.15     10.37 o
   4   4  12      127.56      132.88     10.21 o
   5   4  12       89.03       12.47      6.78 o
   6   4  12        1.36        1.15      4.56 o
  -4   5  12        1.42        1.01      7.52 o
  -2   5  12        0.60       -4.43      6.75 o
  -1   5  12        1.64        1.79      4.73 o
   0   5  12       22.26       12.16      3.41 o
   1   5  12      138.43      139.88      8.83 o
   2   5  12       21.42       37.99      3.95 o
   3   5  12       75.91       78.76      6.30 o
   4   5  12        2.24       -0.34      4.65 o
   5   5  12        2.09       -4.11      7.64 o
   6   5  12        1.45       -9.56      7.32 o
  -4   6  12        6.74       15.87      4.13 o
  -3   6  12        0.07        2.55      3.96 o
  -2   6  12      101.72      122.97      9.33 o
  -1   6  12       25.15       31.82      5.08 o
   0   6  12      102.71      113.75      7.74 o
   1   6  12       39.16       38.73      5.34 o
   2   6  12        9.59       30.60     13.07 o
   3   6  12       82.23       68.40      9.58 o
   4   6  12        3.20       -5.56      4.21 o
   5   6  12      135.98      165.31     13.14 o
  -2   7  12       31.60       39.13      8.85 o
  -1   7  12       23.71       15.70      3.97 o
   0   7  12       12.98       19.21      4.48 o
   1   7  12        4.88        1.60      7.86 o
   2   7  12       87.12       75.27      7.72 o
   4   7  12        0.12       11.95      6.89 o
  -1   8  12      239.79      221.31     26.74 o
   0   8  12       15.49       36.70      7.65 o
   1   8  12      153.88      200.22     38.26 o
   2   8  12       34.12       19.11      7.86 o
   3   8  12        3.25       25.05     11.74 o
  -2  -8  13       43.31       43.29     10.54 o
  -1  -8  13        4.26        1.10      7.10 o
   0  -8  13       41.69       68.62     13.56 o
  -4  -7  13       11.01        8.03     11.14 o
  -3  -7  13       22.17       17.30      4.66 o
  -2  -7  13      163.70      149.25     20.69 o
  -1  -7  13       38.54       30.22      5.94 o
   0  -7  13       15.41       23.69      4.47 o
   1  -7  13       37.49       61.97      9.91 o
   2  -7  13        0.86        4.64      4.77 o
  -5  -6  13       20.52        6.73      4.00 o
  -4  -6  13      192.85      199.74     38.94 o
  -3  -6  13        0.38        1.21      3.30 o
  -2  -6  13       29.17       16.65      5.01 o
  -1  -6  13       39.27       29.08      5.05 o
   0  -6  13        8.78        5.39      3.95 o
   1  -6  13      181.71      184.88     16.64 o
   2  -6  13        4.13        5.07      5.64 o
   3  -6  13       37.69       25.89      9.26 o
  -5  -5  13       90.68       74.01     11.65 o
  -4  -5  13       41.85       46.25      6.06 o
  -3  -5  13        4.70        5.46      5.54 o
  -2  -5  13      210.60      250.41     12.28 o
  -1  -5  13      123.60      138.99      7.77 o
   0  -5  13        9.86        7.27      3.11 o
   1  -5  13       21.04        2.24      4.16 o
   2  -5  13      227.35       84.65     13.51 o
   3  -5  13       29.07       44.35      9.34 o
   4  -5  13        4.39       14.11     14.13 o
  -6  -4  13      156.13      174.28     12.62 o
  -5  -4  13        0.01        0.00      4.29 o
  -4  -4  13      133.61      134.84     11.90 o
  -3  -4  13      115.27      122.23      5.70 o
  -2  -4  13       10.84       11.83      2.63 o
  -1  -4  13        0.06        0.21      2.57 o
   0  -4  13       12.57        2.79      2.08 o
   1  -4  13      263.76      243.46     13.26 o
   2  -4  13        0.89        3.63      4.43 o
   3  -4  13       88.01       13.71      6.63 o
   4  -4  13       57.69       44.38     10.43 o
   5  -4  13        1.28       -4.02      5.00 o
  -6  -3  13        5.66        9.63      7.56 o
  -5  -3  13      140.54      140.60     10.58 o
  -4  -3  13       32.25       35.88      7.94 o
  -3  -3  13      111.65      116.59      7.25 o
  -2  -3  13      230.82      228.02      6.61 o
  -1  -3  13     1283.40     1344.84     37.82 o
   0  -3  13       67.02       72.71      3.31 o
   1  -3  13      258.93      252.75     10.63 o
   2  -3  13       39.68       38.31      4.62 o
   3  -3  13       21.80       25.65      5.06 o
   4  -3  13        3.78        5.09      6.94 o
   5  -3  13       55.03       12.82      8.77 o
  -6  -2  13      238.44      253.62     14.15 o
  -5  -2  13      219.96      235.43     14.22 o
  -4  -2  13      680.21      704.33     31.03 o
  -3  -2  13       86.55       80.35      6.14 o
  -2  -2  13      105.02      110.25      4.97 o
  -1  -2  13      101.47      121.06      8.37 o
   0  -2  13      110.78      111.19      5.03 o
   1  -2  13      104.25       85.32      4.61 o
   3  -2  13      223.39      176.28      6.93 o
   4  -2  13      380.86      479.68     43.27 o
   5  -2  13        6.38       -8.62      5.75 o
   6  -2  13       40.60       38.16      7.18 o
  -6  -1  13        0.04        7.05     10.09 o
  -5  -1  13       10.49        0.79      6.13 o
  -4  -1  13       32.65       38.53      4.84 o
  -3  -1  13       28.02       18.22      2.99 o
  -2  -1  13        4.78        5.48      2.55 o
  -1  -1  13     1974.60     1987.66     84.27 o
   0  -1  13      315.31      329.03     15.80 o
   1  -1  13      461.34      466.94     14.00 o
   3  -1  13       82.71       95.11      4.78 o
   5  -1  13        6.24       -4.14      5.15 o
   6  -1  13       32.38       41.47     10.16 o
  -6   0  13       38.76       32.62      9.99 o
  -5   0  13      233.14      193.81     13.91 o
  -4   0  13      221.85      213.69     36.38 o
  -3   0  13       89.76       81.99      6.40 o
  -2   0  13      186.44      218.36      9.14 o
  -1   0  13      267.38      251.33      8.29 o
   0   0  13        6.11        0.76      4.00 o
   1   0  13       63.01       65.07      5.58 o
   2   0  13       28.52       24.81      1.86 o
   3   0  13        9.30        3.68      1.74 o
   6   0  13       14.66       -6.86      5.42 o
  -6   1  13       27.30       34.94      5.60 o
  -5   1  13       13.67       16.17      5.28 o
  -3   1  13      768.81      739.78     22.02 o
  -2   1  13       73.13       45.77      5.96 o
  -1   1  13      956.45      973.39     36.37 o
   0   1  13     2927.54     3094.54     76.88 o
   1   1  13       25.73       18.55      3.16 o
   2   1  13     1580.55     1543.15     48.13 o
   3   1  13        2.78       11.14      2.64 o
   5   1  13       59.76       51.92     10.21 o
  -6   2  13        6.38        3.50      6.64 o
  -5   2  13      141.74      140.32     14.42 o
  -4   2  13       91.08       99.30     13.63 o
  -3   2  13     1550.74     1544.69     64.12 o
  -2   2  13      224.13      209.47     15.43 o
  -1   2  13       94.53       93.08      6.90 o
   0   2  13       11.46       14.85      4.13 o
   1   2  13        1.03        3.10      3.58 o
   2   2  13       50.16       50.06      7.11 o
   3   2  13       22.80       22.53      2.73 o
   6   2  13        1.96       -2.26      5.66 o
  -5   3  13        8.14       10.52      4.45 o
  -4   3  13       19.63       12.98      8.39 o
  -3   3  13        2.08       -5.26      3.73 o
  -2   3  13      470.85      486.21     21.29 o
  -1   3  13      120.55      126.18     11.42 o
   0   3  13      644.68      660.89     19.37 o
   1   3  13      442.88      450.29     18.75 o
   2   3  13      790.14      840.23     24.33 o
   3   3  13      179.51      251.59     20.86 o
   4   3  13        2.87       -0.74      4.30 o
   6   3  13       12.68       15.22     10.16 o
  -5   4  13        2.69       -0.24     11.63 o
  -4   4  13        3.19        9.15      5.14 o
  -3   4  13      146.63      146.30      7.70 o
  -2   4  13      569.41      595.59     16.03 o
  -1   4  13       24.91       29.54      3.46 o
   0   4  13      116.59      114.77      5.51 o
   1   4  13       15.23       18.72      4.15 o
   2   4  13       22.66       21.61      2.65 o
   3   4  13      231.04      228.38     12.66 o
   4   4  13       25.89       33.21     10.67 o
   5   4  13        3.16       10.30      4.61 o
   6   4  13       31.13       24.44      7.20 o
  -4   5  13       51.11       50.86      8.44 o
  -3   5  13       67.83       41.22      7.90 o
  -2   5  13      299.19      310.17     13.58 o
  -1   5  13      100.67      105.23      7.74 o
   0   5  13        1.40        3.82      2.67 o
   1   5  13      160.56      162.26      8.01 o
   2   5  13      189.95      182.18      8.86 o
   3   5  13       97.49      104.49     11.03 o
   5   5  13        0.75        4.91      6.89 o
  -3   6  13        0.02        8.85      5.62 o
  -2   6  13      550.06      599.02     38.34 o
  -1   6  13       66.41       60.79      5.33 o
   0   6  13       55.24       49.54      6.08 o
   1   6  13       63.01       43.23      5.47 o
   2   6  13        3.46       11.17      4.03 o
   3   6  13        5.65        3.70      6.53 o
   4   6  13       23.84       25.40      8.66 o
   5   6  13       19.72       19.66      8.48 o
  -2   7  13       25.24       37.86      4.87 o
  -1   7  13      191.29      182.50     10.60 o
   0   7  13       13.20       19.99      5.50 o
   1   7  13        1.81        2.80      2.76 o
   2   7  13        4.28        7.88      4.74 o
   3   7  13       34.63       25.24      7.60 o
   0   8  13       62.09       44.00     11.46 o
   1   8  13        0.63        5.08      7.01 o
   2   8  13        6.30       -2.48      9.07 o
   3   8  13        0.08       -3.89     10.16 o
  -1  -8  14       29.36       35.55      8.26 o
  -4  -7  14       10.98       -6.64      6.70 o
  -3  -7  14        1.44       24.89     10.35 o
  -2  -7  14       14.28        2.28      4.95 o
  -1  -7  14        0.10        0.30      3.86 o
   0  -7  14       43.56       46.89      7.46 o
   1  -7  14       14.00       17.61      8.78 o
   2  -7  14       27.01       30.31      6.05 o
  -5  -6  14       71.03      102.38     17.40 o
  -4  -6  14        7.26        1.09      3.53 o
  -3  -6  14        0.10       -1.16      4.32 o
  -2  -6  14       40.56       42.38      5.88 o
  -1  -6  14        0.19        0.18      5.92 o
   0  -6  14      186.18      219.69     14.85 o
   2  -6  14       24.29       27.76      6.61 o
   3  -6  14       40.74       55.54      9.59 o
  -5  -5  14        0.15        5.60      7.08 o
  -4  -5  14       14.80       13.30      3.94 o
  -3  -5  14        0.56       -0.20      4.88 o
  -2  -5  14      226.85      225.09     11.54 o
  -1  -5  14        0.11        3.54      4.27 o
   0  -5  14      147.24      154.21     13.19 o
   1  -5  14       27.49       18.84      5.33 o
   2  -5  14        3.63        6.60     10.63 o
   3  -5  14        2.03       11.71      4.69 o
   4  -5  14        2.47       16.63      6.98 o
  -6  -4  14       23.85       21.81      6.62 o
  -5  -4  14      177.09      144.35     11.31 o
  -4  -4  14       47.93       57.93      5.30 o
  -3  -4  14       64.39       67.09      6.49 o
  -2  -4  14       56.80       45.60      6.13 o
  -1  -4  14       22.85       23.49      3.88 o
   0  -4  14      248.66      238.96      9.63 o
   1  -4  14      369.85      394.37     32.67 o
   2  -4  14       72.20       63.94      7.88 o
   3  -4  14      118.47      139.99     12.93 o
   4  -4  14       25.26       41.76      7.89 o
   5  -4  14       17.28       34.56      9.40 o
  -6  -3  14        3.69        0.68      8.90 o
  -5  -3  14       57.12       83.79      8.00 o
  -4  -3  14       15.08       10.12      4.35 o
  -3  -3  14        2.50        4.86      2.37 o
  -2  -3  14       41.64       42.80      4.59 o
  -1  -3  14      441.58      421.22     14.31 o
   0  -3  14       12.53       16.98      2.06 o
   1  -3  14      612.28      638.88     25.12 o
   2  -3  14       25.18       17.89      4.67 o
   4  -3  14       64.14       49.96      6.36 o
   5  -3  14       42.34       49.89      7.59 o
  -6  -2  14        6.66       10.02      4.18 o
  -5  -2  14        0.05       -4.63      4.74 o
  -4  -2  14      276.94      270.16     22.63 o
  -3  -2  14      521.04      521.16     23.69 o
  -2  -2  14      299.48      325.89     15.43 o
  -1  -2  14      104.32       98.05      5.66 o
   0  -2  14        5.44       14.27      3.58 o
   1  -2  14      326.94      325.28     11.58 o
   2  -2  14       44.06       48.90      6.96 o
   3  -2  14      319.42      114.00     25.59 o
   4  -2  14       96.67      111.12     12.47 o
   5  -2  14        2.04       12.54      6.35 o
  -6  -1  14      139.73      140.53     12.63 o
  -5  -1  14       24.72       31.27      8.44 o
  -4  -1  14        3.04        3.84      6.75 o
  -3  -1  14       23.94       18.35      2.45 o
  -2  -1  14      400.82      386.10     13.95 o
  -1  -1  14      212.07      193.41     13.61 o
   0  -1  14        9.28       10.99      2.72 o
   1  -1  14      772.36      767.74     34.18 o
   3  -1  14       14.74       -0.12      0.08 o
   5  -1  14        0.53        0.90      6.26 o
  -6   0  14       22.76       23.55      8.64 o
  -5   0  14       32.19       30.50      7.11 o
  -4   0  14      589.07      602.21     24.92 o
  -3   0  14      454.02      449.32     19.93 o
  -2   0  14        0.58       -3.31      3.92 o
  -1   0  14      139.32      121.52      7.95 o
   0   0  14       14.75       17.15      3.93 o
   1   0  14      207.24      186.17      5.97 o
   2   0  14       57.25       67.06      8.77 o
   4   0  14      193.94        8.69      9.15 o
   5   0  14       26.26       -2.10      5.55 o
   6   0  14       44.38       20.31     12.23 o
  -6   1  14       10.61       14.22      6.84 o
  -5   1  14      222.25      236.93     22.64 o
  -4   1  14      148.13      146.69     10.85 o
  -3   1  14      140.91      149.20      7.07 o
  -2   1  14        4.34        2.01      6.24 o
  -1   1  14       13.68        6.66      2.63 o
   0   1  14        1.40       -1.01      2.50 o
   1   1  14     1201.19     1303.35     34.92 o
   2   1  14      155.24      142.18      7.31 o
   3   1  14        0.09       -0.36      2.23 o
   4   1  14       84.30       -6.13      4.08 o
   5   1  14        2.52       -1.99      4.94 o
   6   1  14       22.91       13.44      9.61 o
  -6   2  14       25.30       27.44      6.44 o
  -5   2  14        3.22        9.58      5.31 o
  -4   2  14      170.28      182.27     11.31 o
  -3   2  14      527.94      486.66     21.19 o
  -2   2  14        3.55       -0.54      3.39 o
  -1   2  14      321.26      311.47     14.99 o
   0   2  14       47.13       50.75      5.20 o
   1   2  14       45.62       52.25      4.60 o
   2   2  14        7.43       10.90      4.91 o
   3   2  14       50.79       50.07      5.22 o
   4   2  14      401.78      227.39     15.09 o
   5   2  14        5.24        1.06      5.66 o
   6   2  14      119.57       91.13     18.19 o
  -5   3  14      140.37      163.23     14.57 o
  -4   3  14       43.59       57.75     13.59 o
  -3   3  14        5.24        8.96      3.47 o
  -2   3  14       25.09       27.23      3.57 o
  -1   3  14       19.52       25.01      2.54 o
   0   3  14        0.19       -1.97      2.47 o
   1   3  14      925.68      925.61     31.05 o
   2   3  14      331.08      305.37     12.01 o
   3   3  14       44.92       35.66      4.10 o
   4   3  14        2.82       10.73      5.75 o
   5   3  14      111.13      113.20     10.59 o
   6   3  14        0.08       -0.19      6.45 o
  -5   4  14        0.25        3.99      4.97 o
  -4   4  14       26.05       30.09      5.04 o
  -3   4  14      417.85      427.66     18.54 o
  -2   4  14      206.31      206.41      9.70 o
  -1   4  14       29.98       30.27      3.89 o
   0   4  14        3.45       -2.39      3.97 o
   1   4  14       25.92       21.93      2.64 o
   2   4  14        1.60        2.57      3.18 o
   3   4  14       20.97       20.44      5.03 o
   5   4  14       45.33       86.37     14.77 o
   6   4  14       15.80       40.11      9.13 o
  -4   5  14       28.63       20.99      7.05 o
  -3   5  14       24.82       26.86      3.92 o
  -2   5  14      125.75      122.81      7.04 o
  -1   5  14      392.50      384.54     16.41 o
   0   5  14       34.59       28.47      3.56 o
   1   5  14       28.51       30.19      4.47 o
   2   5  14      456.11      481.38     22.94 o
   3   5  14       51.04       50.81      7.45 o
   5   5  14       19.93       12.62      7.39 o
  -3   6  14       11.42       28.70      5.07 o
  -2   6  14       66.28       77.16      8.85 o
  -1   6  14      158.26      172.26      8.34 o
   0   6  14       42.03       43.64      4.76 o
   1   6  14       37.61       29.83      4.33 o
   2   6  14        7.60       -3.15      4.60 o
   3   6  14       24.40       11.69      4.20 o
   4   6  14        1.90        2.52      9.37 o
   5   6  14       19.58       50.32      9.84 o
  -2   7  14       21.06        9.21      4.20 o
  -1   7  14        1.03        6.42      3.65 o
   0   7  14        8.14       17.50      6.78 o
   1   7  14        2.85       -2.86      3.16 o
   2   7  14       95.74      105.17      8.48 o
   4   7  14        1.45       -0.50     13.94 o
   0   8  14        1.02       -3.66      5.44 o
   1   8  14       14.78       32.48     11.74 o
   2   8  14       12.08        9.87     11.33 o
  -3  -7  15        2.73        0.95      8.25 o
  -2  -7  15        9.04       14.35      6.74 o
  -1  -7  15       61.92       41.96      5.39 o
   0  -7  15        5.28       11.44      4.54 o
   1  -7  15        0.42       -2.23      5.20 o
  -4  -6  15       43.58       43.43      6.42 o
  -3  -6  15        0.61        4.08      7.15 o
  -2  -6  15        3.29       -8.99      8.77 o
  -1  -6  15        0.01       -1.28      3.49 o
   0  -6  15        5.05        9.19      4.52 o
   1  -6  15        2.60        0.17      5.52 o
   2  -6  15       10.95       13.35      6.09 o
   3  -6  15       10.43       -3.65      5.57 o
  -5  -5  15      145.12      147.15     22.79 o
  -4  -5  15        4.40       27.17      9.37 o
  -3  -5  15        2.37        3.56      3.34 o
  -2  -5  15      196.06      200.56      9.37 o
  -1  -5  15       68.60       66.91      4.24 o
   0  -5  15       33.39       23.30      6.55 o
   1  -5  15        7.80        3.62      4.02 o
   2  -5  15        4.53        2.42      4.38 o
   3  -5  15       80.10       91.81     13.21 o
   4  -5  15        9.79        5.01      6.02 o
  -5  -4  15        8.61       24.51      9.37 o
  -4  -4  15        8.94       19.40      5.03 o
  -3  -4  15       29.33       23.57      2.83 o
  -2  -4  15       16.12       20.28      4.57 o
  -1  -4  15       84.70       90.33      5.51 o
   0  -4  15       87.70       70.47      5.21 o
   1  -4  15        1.67       10.19      3.54 o
   2  -4  15      124.24      114.34      9.35 o
   3  -4  15       27.16       32.37      7.43 o
   4  -4  15        2.11       10.24      5.37 o
  -6  -3  15        8.70       17.02      6.37 o
  -5  -3  15       66.18       65.43      9.94 o
  -4  -3  15      144.84      148.46     10.08 o
  -3  -3  15        3.38        3.55      2.69 o
  -2  -3  15        8.96        5.68      2.59 o
  -1  -3  15       62.89       65.64      6.58 o
   0  -3  15        0.79        6.50      3.27 o
   1  -3  15        0.50        0.92      3.99 o
   3  -3  15        1.66        4.37      4.32 o
   4  -3  15       25.03       15.93      5.48 o
   5  -3  15       47.47       33.64      9.25 o
  -6  -2  15        0.83       24.34      8.74 o
  -5  -2  15        7.08        8.76      5.18 o
  -4  -2  15       12.78       25.61      5.53 o
  -3  -2  15       84.92       64.84      7.13 o
  -2  -2  15       88.79       82.73      6.50 o
  -1  -2  15        1.07       -0.22      2.92 o
   0  -2  15        0.01       -0.13      2.17 o
   1  -2  15       66.59       72.69      4.23 o
   2  -2  15       84.39       66.25      9.69 o
   4  -2  15        1.87       -5.49      5.68 o
   5  -2  15       12.69       29.15      8.44 o
  -6  -1  15       28.68       41.46      9.41 o
  -5  -1  15       37.63       22.82      6.13 o
  -4  -1  15      102.88       86.61     10.29 o
  -3  -1  15       27.85       28.13      3.30 o
  -2  -1  15       64.14       61.59      5.07 o
  -1  -1  15      592.24      566.28     21.52 o
   0  -1  15      181.44      187.60     13.23 o
   1  -1  15      171.42      171.27      6.44 o
   2  -1  15       52.69       13.67      7.19 o
   3  -1  15       32.20        1.36      4.52 o
   4  -1  15      156.07      131.38     13.67 o
   5  -1  15       81.27      108.24     10.72 o
   6  -1  15       46.34       65.83     10.42 o
  -6   0  15       55.52       60.50     11.49 o
  -5   0  15       21.73       23.44      6.76 o
  -4   0  15       72.48       80.81      7.45 o
  -3   0  15      116.06      103.53      9.78 o
  -2   0  15      269.62      273.37     12.78 o
  -1   0  15       33.10       38.39      5.34 o
   0   0  15      260.83      269.37     10.21 o
   1   0  15      536.03      515.33     14.50 o
   3   0  15      725.35      760.97     46.59 o
   5   0  15        6.88       25.84     11.63 o
   6   0  15       58.77       44.55     14.54 o
  -6   1  15       24.00       23.32      5.88 o
  -5   1  15       14.06       -1.56      3.38 o
  -4   1  15       36.79       27.23      6.42 o
  -3   1  15        7.12        0.20      3.92 o
  -2   1  15       76.19       69.38      9.69 o
  -1   1  15       75.84       79.16     14.98 o
   0   1  15      141.88      135.88      6.07 o
   1   1  15       87.87       69.14      5.12 o
   2   1  15      183.52      170.57      9.87 o
   3   1  15       40.94       43.24     10.48 o
   4   1  15       69.48       91.87     10.37 o
   5   1  15       59.33       71.94     10.33 o
   6   1  15      132.93       76.78     13.31 o
  -5   2  15       62.47       70.55     11.63 o
  -4   2  15       15.51       37.66      8.90 o
  -3   2  15       19.08       14.36      3.60 o
  -2   2  15       24.01       21.33      2.99 o
  -1   2  15      310.23      314.44     11.11 o
   0   2  15       43.16       40.46      3.68 o
   1   2  15        0.18        5.94      3.27 o
   2   2  15      324.68      348.88     17.27 o
   3   2  15      155.92      134.45      6.81 o
   4   2  15      229.65      281.45     21.14 o
   5   2  15        2.55       11.30      7.00 o
   6   2  15       14.03       -0.06      7.27 o
  -5   3  15       46.15       47.00      7.92 o
  -4   3  15       13.11       25.79      7.20 o
  -3   3  15      107.65      107.11      9.23 o
  -2   3  15      137.66      136.66      6.09 o
  -1   3  15      344.48      316.10     10.39 o
   0   3  15      150.77      152.00      7.07 o
   1   3  15       11.24        7.41      3.77 o
   2   3  15      184.39      185.30      7.02 o
   3   3  15       22.72       10.57      8.25 o
   5   3  15        5.73        8.34     10.95 o
   6   3  15       16.98       28.00      8.59 o
  -4   4  15        3.61       -3.10      6.53 o
  -3   4  15        9.37       13.94      4.98 o
  -2   4  15       22.23       28.94      3.81 o
  -1   4  15      225.84      269.06     10.03 o
   0   4  15      277.84      304.66     10.64 o
   1   4  15       86.38       92.94      6.03 o
   2   4  15      244.20      271.95     12.68 o
   3   4  15       15.62       17.81      5.50 o
   4   4  15      202.99      270.18     19.48 o
   5   4  15        1.24        2.40     10.89 o
  -3   5  15       37.70       28.02      5.88 o
  -2   5  15       77.84       74.94      6.30 o
  -1   5  15       27.75       27.17      3.55 o
   0   5  15       31.92       28.07      4.65 o
   1   5  15       44.58       42.45      4.33 o
   2   5  15        3.57        6.21      5.99 o
   3   5  15        1.40        0.53      4.79 o
   4   5  15       44.76       37.07      7.87 o
   5   5  15       28.51       23.88     10.10 o
  -3   6  15        1.07       -0.29      6.98 o
  -2   6  15       21.28       18.73      4.95 o
  -1   6  15        6.40        5.20      6.37 o
   0   6  15      174.06      175.37     13.89 o
   1   6  15        0.44        3.41      4.90 o
   2   6  15       26.89       28.31      6.03 o
   3   6  15        1.77       -0.68      7.65 o
   4   6  15        1.23       -3.10      5.80 o
  -2   7  15       69.02       68.13      7.43 o
  -1   7  15       16.88        5.58      4.86 o
   0   7  15       58.21       50.39      6.91 o
   1   7  15        5.32        3.35      3.68 o
   2   7  15        3.64       -2.08      4.08 o
   3   7  15        0.54       10.47      6.02 o
   1   8  15        0.11       -3.83      5.17 o
  -2  -7  16       43.84       46.08      9.95 o
  -1  -7  16       28.56       24.13      6.51 o
   0  -7  16        2.05       14.10      6.47 o
   1  -7  16        0.25      -14.42      9.61 o
  -4  -6  16       22.68       36.95      9.30 o
  -3  -6  16       56.49       52.10      7.87 o
  -2  -6  16      371.11      384.07     17.15 o
  -1  -6  16       24.46       34.75      7.69 o
   0  -6  16       58.49       84.14      6.60 o
   1  -6  16        5.67       13.83      4.12 o
  -5  -5  16        2.92        0.78      5.49 o
  -4  -5  16      190.62      160.97     18.03 o
  -3  -5  16       55.98       35.99      6.92 o
  -2  -5  16      177.60      183.98      9.96 o
  -1  -5  16       61.82       71.44      5.94 o
   0  -5  16      404.61      443.28     20.79 o
   1  -5  16        5.90        8.13      3.69 o
   2  -5  16        0.01        7.06      5.53 o
   3  -5  16       64.68       34.05      9.54 o
  -4  -4  16      129.21      135.85      7.97 o
  -3  -4  16        9.05       23.36      4.57 o
  -2  -4  16       52.83       52.39      5.39 o
  -1  -4  16      397.10      424.28     13.94 o
   0  -4  16      288.91      312.80     13.98 o
   1  -4  16      155.58      182.60      9.03 o
   2  -4  16       27.79       55.08      6.66 o
   3  -4  16       43.89       52.96      7.85 o
   4  -4  16        4.25       10.42      5.39 o
  -5  -3  16       60.97       74.36      8.14 o
  -4  -3  16      469.24      457.57     26.29 o
  -3  -3  16      208.60      221.10     11.40 o
  -2  -3  16      439.42      450.91     16.29 o
  -1  -3  16       33.09       33.53      3.93 o
   0  -3  16      111.05      106.27      7.52 o
   1  -3  16      318.87      266.87     12.86 o
   2  -3  16       19.56       10.67      4.78 o
   3  -3  16       50.86       25.57      8.96 o
   4  -3  16       11.10       14.17     10.51 o
   5  -3  16       44.55       51.85      9.18 o
  -6  -2  16       64.47       67.58      9.37 o
  -5  -2  16        6.02        7.38      3.56 o
  -4  -2  16       69.83       69.52     11.11 o
  -3  -2  16      338.28      351.32     16.98 o
  -2  -2  16      204.61      253.50     15.36 o
  -1  -2  16       42.90       44.90      4.51 o
   0  -2  16      226.87      243.49     10.14 o
   1  -2  16      228.85      243.88     11.27 o
   2  -2  16        0.96        2.69      7.84 o
   3  -2  16       33.71       67.80      9.23 o
   4  -2  16       68.87       46.89     12.36 o
   5  -2  16       20.96       16.26      7.16 o
  -6  -1  16       22.86       23.54      7.04 o
  -5  -1  16       27.07       43.31      7.91 o
  -4  -1  16      133.38      126.72     10.55 o
  -3  -1  16      607.19      539.49     22.61 o
  -2  -1  16       62.72       44.59      7.87 o
  -1  -1  16     1039.82     1089.16     49.42 o
   0  -1  16        2.07        3.90      3.30 o
   1  -1  16     1438.82     1486.55     47.58 o
   2  -1  16       32.14       19.44      6.83 o
   3  -1  16        0.43        6.56      4.49 o
   4  -1  16       29.71       15.28      7.61 o
   5  -1  16      127.53      112.56     16.09 o
  -6   0  16      109.73       99.83     12.75 o
  -4   0  16       99.82       79.26     10.59 o
  -3   0  16      479.11      410.95     34.95 o
  -2   0  16        7.90        9.78      3.23 o
  -1   0  16      807.16      812.23     27.32 o
   0   0  16       39.31       34.50      5.09 o
   1   0  16      563.31      562.93     15.97 o
   2   0  16        0.39        0.38      6.10 o
   3   0  16       78.42      102.12      8.92 o
   4   0  16       23.37       34.94      7.08 o
   5   0  16        1.24       10.82      7.54 o
  -5   1  16       17.26       12.07      8.24 o
  -4   1  16       42.04       33.97      9.86 o
  -3   1  16        0.78        8.06      4.68 o
  -2   1  16       52.57       56.65      5.87 o
  -1   1  16      326.67      310.01     13.78 o
   0   1  16       85.81       91.61      5.00 o
   1   1  16      256.78      232.69      9.91 o
   2   1  16      137.85      172.97     12.61 o
   3   1  16        6.38        5.93      4.85 o
   4   1  16       16.95       16.18      5.50 o
   5   1  16       81.19       47.08     12.58 o
   6   1  16       32.71       20.99     10.86 o
  -5   2  16       13.30       17.44      4.93 o
  -4   2  16       30.71       35.45      5.75 o
  -3   2  16      191.52      178.54     14.55 o
  -2   2  16       65.89       67.82      4.29 o
  -1   2  16        0.95        0.35      3.03 o
   0   2  16        1.17        0.14      3.90 o
   1   2  16      405.49      412.91     27.97 o
   2   2  16       66.76       68.22      5.77 o
   3   2  16       61.51       65.88     11.84 o
   5   2  16        1.32       24.34     11.79 o
   6   2  16       20.14        4.91     18.08 o
  -5   3  16       25.13       27.89      7.58 o
  -4   3  16        4.11       26.30      8.60 o
  -3   3  16      195.27      184.90     13.51 o
  -2   3  16        0.03       -1.20      2.22 o
  -1   3  16        4.87        5.22      2.58 o
   0   3  16      688.65      768.85     21.61 o
   1   3  16      153.24      130.41      6.43 o
   2   3  16      349.14      367.90     12.02 o
   3   3  16       43.29       34.40      5.99 o
   4   3  16        3.14        9.48      6.06 o
   5   3  16       19.80        3.79      6.07 o
   6   3  16      110.78      143.74     23.66 o
  -4   4  16       30.17       48.06      6.63 o
  -3   4  16      150.99      143.25     12.94 o
  -2   4  16      134.94      157.84      7.25 o
  -1   4  16        0.10        5.14      3.77 o
   0   4  16       99.16      104.28      6.15 o
   1   4  16        3.09        3.17      3.27 o
   2   4  16      114.86      130.24      8.63 o
   3   4  16       91.12       99.93      9.78 o
   4   4  16      151.28      190.27     26.55 o
   5   4  16       23.03       57.27      8.71 o
  -4   5  16        5.51       -2.65      4.68 o
  -3   5  16       14.47       22.80      5.67 o
  -2   5  16        3.73        2.76      2.67 o
  -1   5  16       20.53       25.46      4.04 o
   0   5  16       23.86       26.85      3.59 o
   1   5  16        6.42       -4.59      3.06 o
   2   5  16      245.37      240.86     11.42 o
   3   5  16        9.92        5.42      4.33 o
   4   5  16        0.02        4.91      7.88 o
   5   5  16        0.97       11.96     15.22 o
  -2   6  16       66.04       65.59      7.58 o
  -1   6  16       15.58        7.01      3.78 o
   0   6  16       21.04       22.14      4.40 o
   1   6  16        8.28       14.67      4.85 o
   2   6  16       17.76       32.48      6.13 o
   3   6  16       20.78       14.60      6.38 o
   4   6  16       75.12       79.73     11.75 o
  -1   7  16       24.90       21.86     11.23 o
   0   7  16       21.81       27.01      5.88 o
   1   7  16        6.44        0.75      5.16 o
   2   7  16      160.87      158.91      9.93 o
   3   7  16       67.29       51.76     12.44 o
  -2  -7  17       39.01       29.31      6.16 o
  -1  -7  17      188.04      164.97     14.18 o
   0  -7  17       14.16       12.16      6.08 o
  -4  -6  17       13.73       26.85     11.54 o
  -3  -6  17        9.97       23.78      5.46 o
  -2  -6  17       65.34       36.59      7.62 o
  -1  -6  17      345.03      339.49     15.01 o
   0  -6  17       48.66       40.78      7.24 o
   1  -6  17        2.08       12.78      4.77 o
   2  -6  17       18.61       15.28      7.73 o
  -4  -5  17        0.48        0.82      4.57 o
  -3  -5  17       63.06       77.80      6.93 o
  -2  -5  17      243.09      247.02     14.38 o
  -1  -5  17        0.09       -6.64      4.43 o
   0  -5  17      206.17      189.41     11.11 o
   1  -5  17        8.84       13.64      8.77 o
   3  -5  17        3.19       -2.86      6.01 o
  -5  -4  17      120.29      104.50     10.20 o
  -4  -4  17       55.61       68.30      6.88 o
  -3  -4  17      254.56      279.40     16.41 o
  -2  -4  17       78.28       82.36      5.24 o
  -1  -4  17      353.50      375.93     13.36 o
   0  -4  17      269.93      238.70     11.79 o
   1  -4  17       10.86       16.00      3.75 o
   2  -4  17       74.51       84.18      8.25 o
   3  -4  17      100.51       81.35      9.09 o
   4  -4  17        2.59        6.66      5.21 o
  -5  -3  17        0.06        5.88      5.15 o
  -4  -3  17       54.17       60.96      7.36 o
  -3  -3  17      177.97      172.49      7.57 o
  -2  -3  17      855.95      827.74     25.51 o
  -1  -3  17       62.88       60.49      6.38 o
   0  -3  17      849.96      918.45     44.93 o
   1  -3  17       90.25       86.72      7.08 o
   2  -3  17        3.47        1.90      3.87 o
   3  -3  17       29.77       20.34     10.59 o
   4  -3  17       42.28       59.29      9.22 o
  -5  -2  17       38.04       45.74      8.55 o
  -4  -2  17      324.47      344.25     16.19 o
  -3  -2  17      137.05      163.20     10.49 o
  -2  -2  17      277.16      284.46     15.53 o
  -1  -2  17      349.53      398.49     16.06 o
   0  -2  17     1819.02     1932.29     51.87 o
   1  -2  17        6.49       -1.42      2.66 o
   2  -2  17      172.03      137.48     17.24 o
   3  -2  17      165.41      181.09     13.22 o
   4  -2  17       14.58        7.07      6.57 o
   5  -2  17       29.05       34.70      8.41 o
  -5  -1  17        4.03       12.61      6.70 o
  -4  -1  17       42.98       43.48      6.46 o
  -3  -1  17      141.85      117.36      8.39 o
  -2  -1  17      474.72      507.33     21.54 o
  -1  -1  17      481.02      490.42     19.15 o
   0  -1  17       88.53      106.44      4.22 o
   1  -1  17      508.28      545.18     19.57 o
   2  -1  17      195.90      192.65     12.18 o
   3  -1  17        5.69       21.67      6.49 o
   4  -1  17        5.81        2.49      5.89 o
   5  -1  17       73.63       68.97     13.53 o
  -5   0  17        6.05       -6.56      5.46 o
  -4   0  17      302.57      281.83     18.49 o
  -3   0  17       19.63       10.27      3.62 o
  -2   0  17      297.13      292.16     28.75 o
  -1   0  17       45.95       55.18      6.52 o
   0   0  17       81.60       83.88      4.67 o
   1   0  17      331.10      342.09     13.64 o
   3   0  17      562.90      677.61     36.07 o
   4   0  17       77.94       79.69     10.61 o
   5   0  17       65.88       63.17      8.82 o
  -5   1  17        0.59        9.80      5.51 o
  -3   1  17      272.43      190.98     16.23 o
  -2   1  17      336.42      299.66     24.17 o
  -1   1  17     1788.89     1821.68     60.13 o
   0   1  17      498.10      498.24     15.65 o
   1   1  17      911.07      906.76     65.69 o
   2   1  17       98.88       85.98     15.57 o
   3   1  17       52.94       28.18      8.17 o
   4   1  17        0.84        7.27      5.67 o
   5   1  17       78.34       66.63      8.97 o
  -5   2  17       22.36       34.13      7.82 o
  -4   2  17      194.72      185.66     21.05 o
  -3   2  17      188.14      175.30     12.31 o
  -2   2  17      119.20       93.30      4.96 o
  -1   2  17      270.60      292.00     20.92 o
   0   2  17      118.55      107.32      7.06 o
   1   2  17      386.64      369.31     13.39 o
   2   2  17        7.87        1.96      5.12 o
   3   2  17      367.60      383.95     45.48 o
   4   2  17       79.47       79.33      9.87 o
   5   2  17        0.13       -7.41      8.77 o
  -5   3  17        6.68        1.75      3.76 o
  -4   3  17       19.59       39.76      6.63 o
  -3   3  17        1.54       -1.66      3.37 o
  -2   3  17       50.84       41.39      4.09 o
  -1   3  17      460.63      503.88     17.88 o
   0   3  17       26.95       25.07      4.31 o
   1   3  17     1019.06     1125.15     36.35 o
   2   3  17      344.80      362.45     15.84 o
   3   3  17      194.93      200.32     12.72 o
   4   3  17       70.87       70.77      9.82 o
   5   3  17        2.10       -0.79      6.38 o
  -4   4  17       25.59       17.69      3.88 o
  -3   4  17      207.23      226.13     10.92 o
  -2   4  17       25.35       34.95      4.90 o
  -1   4  17      284.68      306.64     12.39 o
   0   4  17      328.82      308.56     11.10 o
   1   4  17       42.75       42.43      4.61 o
   2   4  17       12.00       16.08      3.79 o
   3   4  17       37.09       32.21      5.92 o
   4   4  17       79.86       71.77     12.85 o
   5   4  17        1.07       11.75      6.57 o
  -3   5  17       36.20       34.48      6.22 o
  -2   5  17       68.34       63.80     10.48 o
  -1   5  17       19.13       28.68      4.79 o
   0   5  17       91.45       95.14      5.40 o
   1   5  17      600.92      634.55     20.93 o
   2   5  17      175.45      171.14     12.40 o
   3   5  17       38.79       46.11     11.05 o
   4   5  17       58.16       52.58     10.56 o
   5   5  17        0.00       -5.29      7.38 o
  -2   6  17        4.54        6.18      6.77 o
  -1   6  17      185.93      218.08     29.15 o
   0   6  17      156.88      159.56      9.12 o
   1   6  17        0.72        8.19      4.42 o
   2   6  17       80.42       46.26      8.50 o
   3   6  17       73.02       77.93     12.17 o
  -1   7  17       23.26       44.76     11.65 o
   0   7  17        0.24       -1.32      3.43 o
   1   7  17        5.38       14.04      6.45 o
   2   7  17      124.85      117.22     17.10 o
   3   7  17       12.84       16.22      7.35 o
  -1  -7  18       59.28       65.23      7.58 o
  -3  -6  18       81.67       78.31     15.34 o
  -2  -6  18       25.17       33.52      4.74 o
  -1  -6  18       29.62       31.96      6.78 o
   0  -6  18        1.08       11.55      6.69 o
   1  -6  18       34.47       50.66      8.08 o
   2  -6  18       38.93       28.20      6.88 o
  -4  -5  18        0.93        9.52      4.80 o
  -3  -5  18      352.40      358.49     20.78 o
  -2  -5  18        3.41        7.57      4.19 o
  -1  -5  18      205.14      208.39     11.61 o
   0  -5  18       83.33       74.81      6.46 o
   1  -5  18        2.65        0.89      4.42 o
   2  -5  18       21.95       56.23     10.24 o
   3  -5  18        1.93        2.06      6.19 o
  -5  -4  18       78.70       76.90      8.14 o
  -4  -4  18       87.80       81.61      6.03 o
  -3  -4  18       23.22       36.38      5.80 o
  -2  -4  18      245.38      208.21     11.68 o
  -1  -4  18      334.07      342.76     16.42 o
   0  -4  18       19.56       18.56      3.52 o
   1  -4  18       20.00       14.00      3.70 o
   2  -4  18      144.75      170.30     14.19 o
   3  -4  18       44.12       35.06      8.05 o
   4  -4  18       34.87       78.24     10.56 o
  -5  -3  18        0.95       17.62      7.19 o
  -4  -3  18        0.07       -2.58      3.49 o
  -3  -3  18        0.12        1.14      1.98 o
  -2  -3  18      800.60      863.63     27.43 o
  -1  -3  18      248.80      262.67     12.74 o
   0  -3  18      672.17      718.77     23.20 o
   1  -3  18      288.18      257.16     14.70 o
   2  -3  18       13.55        8.24      5.12 o
   3  -3  18       49.44       26.90      7.23 o
   4  -3  18       24.09       35.18      9.05 o
  -5  -2  18      181.28      205.65     18.32 o
  -4  -2  18        6.56        4.78      4.52 o
  -3  -2  18       68.09       41.06      8.36 o
  -2  -2  18      237.08      197.41      9.78 o
  -1  -2  18        5.36        3.70      3.95 o
   0  -2  18       61.94       46.38      3.30 o
   1  -2  18       49.86       52.66      4.63 o
   2  -2  18      378.93      377.73     23.85 o
   3  -2  18      122.13      131.36     11.94 o
   4  -2  18       21.25       18.60      9.15 o
   5  -2  18       17.16       19.56      8.23 o
  -5  -1  18        8.49       10.58      4.45 o
  -4  -1  18       11.60       10.73      8.54 o
  -2  -1  18      454.65      420.64     20.16 o
  -1  -1  18      170.65      182.14     26.98 o
   0  -1  18      939.39      983.51     29.57 o
   1  -1  18        1.87        5.60      3.03 o
   2  -1  18        5.33        2.36      5.69 o
   3  -1  18       21.80        8.59      5.57 o
   4  -1  18        0.01        3.60      6.05 o
   5  -1  18       89.68      127.20     12.96 o
  -5   0  18       20.26       14.43      7.41 o
  -4   0  18      276.27      260.93     34.10 o
  -3   0  18      143.19      134.85     19.62 o
  -2   0  18       88.45       74.74      7.22 o
  -1   0  18      298.25      300.68     14.63 o
   0   0  18      479.09      516.52     15.71 o
   1   0  18      212.01      199.59      7.13 o
   2   0  18      194.97      175.59     10.61 o
   3   0  18      138.07      137.16     12.97 o
   4   0  18       14.49       23.34      7.04 o
   5   0  18      124.90      141.36     13.19 o
  -5   1  18        6.61       10.06      6.64 o
  -4   1  18       70.47       80.03      7.52 o
  -3   1  18        0.15       -0.95      5.95 o
  -2   1  18       63.07       60.89      5.46 o
  -1   1  18       22.08       22.96      6.28 o
   0   1  18      762.49      794.81     23.19 o
   1   1  18     1086.94     1164.41     53.66 o
   2   1  18      425.11      453.33     24.17 o
   3   1  18       12.25       15.11      5.87 o
   4   1  18       42.95       46.39     10.62 o
   5   1  18       40.89       23.00      8.46 o
  -5   2  18       10.60       14.70      5.85 o
  -4   2  18       63.22       61.86      8.61 o
  -3   2  18       12.57       17.13     11.11 o
  -2   2  18      331.98      350.92     23.08 o
  -1   2  18       16.94       17.40      3.35 o
   0   2  18      177.50      188.31      7.99 o
   1   2  18      431.54      435.45     14.58 o
   2   2  18      390.17      419.18     18.01 o
   3   2  18      148.07      169.30     14.67 o
   4   2  18        0.84       -8.39      5.88 o
   5   2  18       52.39       44.34      9.52 o
  -4   3  18       31.34       39.68      5.76 o
  -3   3  18        0.30       24.53      9.67 o
  -2   3  18      187.35      172.90     11.70 o
  -1   3  18        2.32       16.14      4.38 o
   0   3  18      382.76      401.14     20.84 o
   1   3  18       50.07       48.73      5.24 o
   2   3  18        7.54       12.64      3.88 o
   3   3  18       77.13       90.78     10.59 o
   4   3  18       33.15       26.26      7.25 o
   5   3  18        4.38       11.32      7.73 o
  -4   4  18        2.53       12.61      5.36 o
  -3   4  18        0.99        3.55      5.75 o
  -2   4  18      111.00       83.64      9.46 o
  -1   4  18       74.99       73.38      4.84 o
   0   4  18      225.80      207.61      9.97 o
   1   4  18      260.21      247.54     10.44 o
   2   4  18       51.38       60.94      7.41 o
   3   4  18       59.80       47.54     10.86 o
   4   4  18       15.02       34.72      6.45 o
   5   4  18        1.59       -3.56      6.39 o
  -3   5  18       23.25       12.03      4.88 o
  -2   5  18        1.09        6.37      5.83 o
  -1   5  18      158.01      182.24      9.49 o
   0   5  18       13.68       12.29      6.32 o
   1   5  18      233.70      227.11     10.90 o
   2   5  18       17.78       13.43      5.69 o
   3   5  18      332.40      366.00     25.00 o
   4   5  18       24.10       33.41      7.93 o
  -2   6  18       12.39       10.18      5.27 o
  -1   6  18       43.68       33.93      7.92 o
   0   6  18       11.31        2.53      6.81 o
   1   6  18       51.77       31.56      7.08 o
   2   6  18       68.43       72.32      8.69 o
   3   6  18       96.18       90.78     12.58 o
   4   6  18       22.58       47.55     10.95 o
   0   7  18       31.51       35.62      5.62 o
   1   7  18       31.30       32.95      5.43 o
   2   7  18       10.66       17.29     11.46 o
  -3  -6  19        8.50       11.39     10.70 o
  -2  -6  19       12.98        2.00      4.68 o
  -1  -6  19        3.15        4.79      5.40 o
   0  -6  19       17.87       32.97     10.74 o
   1  -6  19        0.37       -0.41      4.91 o
  -4  -5  19       59.16       57.04      7.99 o
  -3  -5  19      231.12      256.55     16.87 o
  -2  -5  19       60.41       62.26      6.58 o
  -1  -5  19       55.32       69.18      6.68 o
   0  -5  19       43.30       42.94      5.26 o
   1  -5  19       35.44       15.28      4.55 o
   2  -5  19       30.79       55.72      8.67 o
  -4  -4  19       11.05       32.88      7.83 o
  -3  -4  19        6.91        4.27      4.07 o
  -2  -4  19       43.70       36.59      3.89 o
  -1  -4  19       17.03       10.15      3.27 o
   0  -4  19        1.49        3.37      2.92 o
   1  -4  19        0.13       -3.12      3.62 o
   2  -4  19        9.89       -1.00      6.18 o
   3  -4  19        1.42        0.78      5.28 o
  -5  -3  19        4.29       22.28      6.60 o
  -4  -3  19        8.24        1.66      3.24 o
  -3  -3  19       20.02       43.10      5.81 o
  -2  -3  19       29.90       43.64      5.19 o
  -1  -3  19        8.03        7.33      3.28 o
   0  -3  19       20.65       19.80      4.29 o
   1  -3  19       20.86        5.57      3.60 o
   2  -3  19       28.04       26.22      6.47 o
   3  -3  19       15.37       25.51      7.95 o
   4  -3  19       99.59       95.08     10.94 o
  -5  -2  19        2.71        3.44      7.54 o
  -4  -2  19       17.92       26.01      6.32 o
  -2  -2  19        0.44        2.55      4.26 o
  -1  -2  19      392.34      363.80     14.72 o
   0  -2  19        2.01        6.15      3.12 o
   1  -2  19       30.99       37.19      4.43 o
   2  -2  19       23.94       35.40      7.13 o
   3  -2  19       14.74       27.26      7.74 o
   4  -2  19       65.47       55.86      8.92 o
  -5  -1  19       31.45       33.08      9.09 o
  -4  -1  19       20.78       14.32      5.20 o
  -3  -1  19        2.62        0.85      3.70 o
  -2  -1  19      236.66      241.42     19.69 o
  -1  -1  19      391.86      352.03     26.98 o
   0  -1  19       91.61       95.63      4.71 o
   1  -1  19      367.76      354.59     15.57 o
   2  -1  19      297.66      253.47     13.36 o
   3  -1  19       37.02       25.54      8.71 o
   4  -1  19       75.46       43.02     14.81 o
   5  -1  19      139.07      182.66     16.48 o
  -5   0  19        7.01       14.57      4.69 o
  -4   0  19        8.17        7.85      3.90 o
  -3   0  19       14.65       14.72      4.71 o
  -2   0  19       76.37       50.52      5.52 o
  -1   0  19       66.63       54.89      7.60 o
   0   0  19      857.41      847.02     26.54 o
   1   0  19       28.91       25.66      2.40 o
   2   0  19        4.45       -1.34      4.88 o
   3   0  19       17.57       26.68      6.96 o
   4   0  19       26.85       33.12      8.21 o
  -5   1  19        3.00       -1.88      7.60 o
  -4   1  19        8.69        2.88      3.71 o
  -3   1  19       11.83        7.90      9.60 o
  -1   1  19       73.64       57.89      6.63 o
   0   1  19      102.75      113.16      6.14 o
   1   1  19       17.22       16.80      3.89 o
   2   1  19      176.39      145.58     12.25 o
   3   1  19      113.45      119.13     12.91 o
   4   1  19        5.49        6.15      7.13 o
   5   1  19      147.48      124.92     16.75 o
  -5   2  19        1.94        5.77      4.48 o
  -4   2  19       22.66       13.34      6.37 o
  -3   2  19       28.00       21.09      5.64 o
  -2   2  19        5.40       -0.59      2.94 o
  -1   2  19      134.26      129.51      6.49 o
   0   2  19     1108.54     1174.46     35.49 o
   1   2  19        2.96        0.48      6.24 o
   2   2  19        4.39        0.03      5.62 o
   3   2  19       45.65       41.96      8.54 o
   4   2  19        0.03       -2.63     10.03 o
   5   2  19      139.31      141.15     16.24 o
  -4   3  19        7.43        5.85      9.54 o
  -3   3  19        4.63        1.43      4.44 o
  -2   3  19       57.94       67.92      6.78 o
  -1   3  19      211.48      213.92      9.47 o
   0   3  19      196.45      225.73     14.34 o
   1   3  19      115.14      136.46     11.60 o
   2   3  19      572.47      617.98     25.03 o
   3   3  19       84.21       91.88      8.69 o
   4   3  19        1.69        6.41     12.43 o
   5   3  19       51.35       34.97     10.12 o
  -4   4  19        6.82       14.74      5.18 o
  -3   4  19       39.06       30.52      5.75 o
  -2   4  19       71.03       64.85      6.55 o
  -1   4  19       76.95       80.99      5.31 o
   0   4  19        0.11       -3.21      3.81 o
   1   4  19      333.10      357.28     13.99 o
   2   4  19      242.32      253.39     13.28 o
   3   4  19        2.82       11.13      5.81 o
   4   4  19        2.58       -4.27      5.98 o
   5   4  19       19.53       38.99     12.14 o
  -2   5  19        1.35        0.11      4.11 o
  -1   5  19        1.10       -1.09      7.30 o
   0   5  19        2.87       -0.26      3.49 o
   1   5  19       80.05       65.36      6.64 o
   2   5  19        5.70       -4.38      5.26 o
   3   5  19      154.52      184.29     19.48 o
   4   5  19       20.34       10.96      7.16 o
  -2   6  19        8.85       12.61      4.81 o
  -1   6  19        2.64       -3.93      8.40 o
   0   6  19       27.47       32.70      5.57 o
   1   6  19       16.80        9.18      7.41 o
   2   6  19        1.59        0.43      6.79 o
   3   6  19       11.07        2.03     10.02 o
   1   7  19      112.07       94.15     10.53 o
  -2  -6  20        5.62       22.51      5.76 o
  -1  -6  20       21.67        3.68      9.80 o
   0  -6  20       25.51       17.52      6.29 o
   1  -6  20       16.69       38.40      8.26 o
  -3  -5  20       40.60       41.63      8.06 o
  -2  -5  20       28.81       23.80      8.66 o
  -1  -5  20       66.31       68.56      5.75 o
   0  -5  20        6.85       -2.45      4.27 o
   1  -5  20        8.27       21.25      6.92 o
   2  -5  20       71.77       76.74      9.94 o
  -4  -4  20        2.03        2.24      4.59 o
  -3  -4  20        3.75        7.12      4.11 o
  -2  -4  20       11.26       14.24      3.92 o
  -1  -4  20       76.61       83.17      8.28 o
   0  -4  20       89.75       79.54      9.29 o
   1  -4  20        4.73       17.33      4.21 o
   2  -4  20      128.98      149.30     20.20 o
   3  -4  20       11.22       27.78      7.49 o
  -4  -3  20        1.38        2.89      4.48 o
  -3  -3  20      387.19      362.60     16.23 o
  -2  -3  20        0.13        0.21      2.76 o
  -1  -3  20        5.32        8.34      5.42 o
   0  -3  20        0.09       15.19      4.27 o
   1  -3  20       48.03       51.38      6.25 o
   2  -3  20        2.22       19.47      5.08 o
   3  -3  20        0.08        8.67      6.66 o
   4  -3  20      120.82      127.49     12.49 o
  -5  -2  20      186.99      191.22     15.54 o
  -4  -2  20       12.50       23.39      6.32 o
  -3  -2  20        0.20        1.61      4.63 o
  -2  -2  20        8.08        3.63     12.24 o
  -1  -2  20       54.10       76.42      9.12 o
   0  -2  20       56.74       62.06      5.76 o
   1  -2  20       47.85       49.51      4.49 o
   2  -2  20      220.28      220.39     29.32 o
   3  -2  20       81.26       85.63      8.95 o
  -5  -1  20       75.21       83.51      8.37 o
  -4  -1  20       18.95       25.11      6.59 o
  -3  -1  20       47.22       44.04      6.41 o
  -2  -1  20      894.88      862.85     58.89 o
  -1  -1  20        6.25       13.50      4.56 o
   0  -1  20      197.18      217.86      7.84 o
   1  -1  20       39.98       46.65      5.05 o
   2  -1  20        2.93        0.27      8.47 o
   4  -1  20      105.66       86.59     11.06 o
  -5   0  20       45.06       48.70      6.62 o
  -4   0  20      210.04      251.85     15.60 o
  -3   0  20        1.43        0.42      5.88 o
  -2   0  20       45.98       65.23      7.11 o
  -1   0  20      165.87      167.60     11.22 o
   0   0  20       78.57       82.37      6.20 o
   1   0  20       48.65       56.57      3.12 o
   2   0  20      177.78      195.27     12.84 o
   3   0  20      206.81      241.53     24.02 o
   5   0  20        1.54       29.76     14.68 o
  -5   1  20        0.67        1.80      3.94 o
  -4   1  20        3.65        0.63      5.51 o
  -3   1  20        1.82       11.65      7.00 o
  -2   1  20      472.69      399.11     20.48 o
  -1   1  20        8.52       11.05      4.08 o
   0   1  20        1.47        2.68      2.58 o
   1   1  20        0.28        1.35      2.33 o
   2   1  20      144.92      144.01     10.26 o
   3   1  20      137.32      103.25     11.48 o
   4   1  20       24.34        9.74      6.90 o
   5   1  20       96.09      111.23     11.49 o
  -4   2  20      176.88      185.99     13.94 o
  -3   2  20        0.77       -3.70      4.66 o
  -2   2  20        5.97        7.21      5.19 o
  -1   2  20      238.55      222.32     12.43 o
   0   2  20        5.01        8.53      5.01 o
   1   2  20      180.22      144.60      9.07 o
   3   2  20      313.40      403.02     20.94 o
   4   2  20       28.94       30.20      8.39 o
   5   2  20       10.96        5.86      8.00 o
  -4   3  20        8.39        3.53      5.13 o
  -3   3  20        6.34       23.07      7.02 o
  -2   3  20        1.68       -2.50      7.53 o
  -1   3  20      299.86      279.78     13.99 o
   0   3  20      234.59      243.33     10.63 o
   1   3  20       20.77       26.35      4.00 o
   2   3  20       17.18       12.57      4.68 o
   3   3  20       69.61       90.83      8.70 o
   4   3  20       48.57       84.65     14.05 o
   5   3  20       66.19       70.35     16.04 o
  -3   4  20        8.37        3.45      3.62 o
  -2   4  20       22.23       38.67      6.25 o
  -1   4  20       38.61       32.10      5.30 o
   0   4  20      148.57      165.15     10.62 o
   1   4  20       88.50       82.69     11.84 o
   2   4  20       46.90       39.38      6.92 o
   3   4  20       50.07       47.05      7.94 o
   4   4  20       45.40       56.07      9.03 o
  -2   5  20        3.33        9.69      4.71 o
  -1   5  20       34.34       34.95      6.12 o
   0   5  20       30.93       32.53      5.65 o
   1   5  20        2.50        7.99      4.67 o
   2   5  20       23.58       40.80      6.83 o
   3   5  20       17.41       30.46      7.92 o
   4   5  20        6.04       10.35      8.15 o
  -1   6  20        0.23        8.60      9.07 o
   0   6  20       86.27       89.61     11.43 o
   1   6  20       94.49       95.19      8.30 o
   2   6  20      202.60      193.46     11.16 o
   3   6  20        0.64       -1.08      8.36 o
  -1  -6  21       17.93       14.71      4.88 o
  -3  -5  21       23.69       39.23      7.02 o
  -2  -5  21       25.22       15.54      4.14 o
  -1  -5  21       63.78       57.80      5.56 o
   0  -5  21       10.27        8.05      4.21 o
   1  -5  21        1.67        1.25      5.73 o
   2  -5  21        7.87        0.30      7.12 o
  -4  -4  21        0.00       -6.50      4.45 o
  -3  -4  21        8.05        7.21      5.41 o
  -2  -4  21        1.81        3.31      3.18 o
  -1  -4  21       22.03       23.27      5.07 o
   0  -4  21       27.02       39.85      6.29 o
   1  -4  21       89.89      100.52      6.97 o
   2  -4  21       83.24       88.23     10.48 o
   3  -4  21        7.89       -1.52     13.45 o
  -4  -3  21        2.61       18.68      6.13 o
  -3  -3  21      305.63      280.75     15.25 o
  -2  -3  21        9.84        6.83      7.11 o
  -1  -3  21      104.25       65.18      7.86 o
   0  -3  21        0.20        0.74      3.62 o
   1  -3  21       19.14       24.43      3.82 o
   2  -3  21       11.36       13.76      7.13 o
   3  -3  21       45.06      108.29     15.38 o
  -4  -2  21        7.93       22.38      6.40 o
  -3  -2  21        6.36       17.02      6.19 o
  -2  -2  21       41.54       26.52      5.27 o
  -1  -2  21        5.70        1.40      3.92 o
   0  -2  21       30.08       18.26      5.68 o
   1  -2  21       57.41       55.14      5.97 o
   2  -2  21      249.31      269.63     17.35 o
   3  -2  21        0.42        3.73     10.78 o
   4  -2  21        0.00       20.28     12.65 o
  -4  -1  21       12.05       16.65      4.96 o
  -3  -1  21      100.71      105.83      9.61 o
  -2  -1  21        0.06        2.10      7.54 o
  -1  -1  21        9.86        3.93      4.56 o
   0  -1  21      372.77      391.14     16.35 o
   1  -1  21       19.82       21.47      3.88 o
   2  -1  21        9.40       17.34      5.77 o
   3  -1  21       18.69       21.70      7.18 o
   4  -1  21      145.39      180.64     14.88 o
  -4   0  21       12.28       17.99      4.58 o
  -3   0  21        0.12        4.30      5.53 o
  -2   0  21       53.21       38.94      9.18 o
  -1   0  21        1.10        2.77      3.28 o
   0   0  21       85.64       93.02      8.49 o
   1   0  21       22.23       25.52      3.64 o
   2   0  21      377.18      415.84     34.84 o
   3   0  21       57.97       69.00     15.26 o
   4   0  21       81.48       82.73     11.20 o
  -4   1  21        0.00        5.73      8.07 o
  -3   1  21       96.09      112.91      9.03 o
  -2   1  21      253.50      268.74     14.79 o
  -1   1  21      514.19      493.22     33.19 o
   0   1  21      164.74      195.66     10.11 o
   1   1  21       60.53       56.32      5.54 o
   2   1  21       15.50       24.85      7.00 o
   3   1  21        3.36        4.20     11.46 o
   4   1  21       31.52       47.92      8.94 o
   5   1  21       33.98       25.54     12.20 o
  -4   2  21       82.34       87.34     13.76 o
  -3   2  21       30.60       50.38      7.32 o
  -2   2  21      114.30      101.62      7.12 o
  -1   2  21       11.70        9.59      4.63 o
   0   2  21        1.10        3.85      6.51 o
   1   2  21       45.38       50.26      5.39 o
   2   2  21      137.33      124.71     10.22 o
   3   2  21      118.26      120.56     11.01 o
  -3   3  21       56.35       54.61      7.44 o
  -2   3  21      157.07      195.00     10.71 o
  -1   3  21       24.47       15.84      3.61 o
   0   3  21      227.28      214.29     10.79 o
   1   3  21      408.29      407.66     16.70 o
   2   3  21       20.32       19.04      4.17 o
   3   3  21       22.06       32.23      7.58 o
   4   3  21       14.66       10.66      7.42 o
  -3   4  21        0.04       -6.43      6.70 o
  -2   4  21      130.84      121.82      8.24 o
  -1   4  21       89.45       83.82      6.96 o
   0   4  21        3.35        2.23      3.33 o
   1   4  21        4.52        5.30      3.09 o
   2   4  21       19.56       22.45      5.29 o
   3   4  21       98.17      121.16     17.86 o
   4   4  21        0.68       28.27     11.05 o
  -2   5  21       59.43       79.41      8.34 o
  -1   5  21       28.58       19.98      6.50 o
   0   5  21      277.22      265.24     12.68 o
   1   5  21       47.83       55.69      6.61 o
   2   5  21       17.59       40.04      6.77 o
   3   5  21        8.20       15.06      8.73 o
   0   6  21        3.61       13.58      5.79 o
   1   6  21       84.17       61.69      8.02 o
   2   6  21        0.19        3.30      5.52 o
  -2  -5  22        7.53        6.74      5.30 o
  -1  -5  22        6.24       13.62      5.69 o
   0  -5  22        0.50       20.00      6.17 o
   1  -5  22        9.27       -3.61      5.79 o
  -3  -4  22        1.34        4.41      6.62 o
  -2  -4  22        2.82        2.80      3.91 o
  -1  -4  22       79.65       75.94      8.35 o
   0  -4  22        0.54        3.59      3.80 o
   1  -4  22      131.38      116.35      8.73 o
   2  -4  22       14.52       12.74      9.18 o
  -4  -3  22       13.42       22.89      6.50 o
  -3  -3  22       33.78       43.13      4.62 o
  -2  -3  22        4.23       -0.88      3.71 o
  -1  -3  22      233.24      264.51     12.09 o
   0  -3  22        6.39        1.82      4.00 o
   1  -3  22        1.56        4.76      3.93 o
   2  -3  22      100.00       77.08     12.23 o
   3  -3  22       45.97       43.88     11.63 o
  -4  -2  22        9.84        9.64      5.47 o
  -3  -2  22        6.64        7.98      5.79 o
  -2  -2  22        4.16       19.40      5.30 o
  -1  -2  22      129.75      128.14      8.21 o
   0  -2  22       10.24        5.81      3.72 o
   1  -2  22       69.61       83.25      8.14 o
   2  -2  22      116.11       94.05     18.07 o
   3  -2  22       32.24       33.97     10.42 o
   4  -2  22        0.09       -4.53      6.77 o
  -4  -1  22       26.73       19.17      8.85 o
  -3  -1  22      135.45      128.53      9.47 o
  -2  -1  22       37.04       26.90      6.70 o
  -1  -1  22       77.75       96.48      8.51 o
   0  -1  22       95.63       80.92      7.01 o
   1  -1  22       22.65       30.41      3.43 o
   2  -1  22        8.72       19.03      6.10 o
   3  -1  22        0.84       -1.90      7.29 o
   4  -1  22       67.19       92.89     16.75 o
  -4   0  22        7.79       36.00     11.44 o
  -3   0  22       38.21       28.79      5.65 o
  -2   0  22        0.01        9.86      5.44 o
  -1   0  22        2.64       27.07      5.19 o
   0   0  22      147.94      172.56      8.07 o
   1   0  22        1.93        8.31      4.06 o
   2   0  22      169.44      214.30     22.99 o
   3   0  22        0.07        1.62     13.42 o
   4   0  22       83.70      122.20     15.18 o
  -4   1  22       29.78       26.05      5.42 o
  -3   1  22       13.49       10.05      7.68 o
  -2   1  22       51.76       51.40      6.44 o
  -1   1  22       84.97       82.19      8.80 o
   0   1  22      301.61      280.66     13.50 o
   1   1  22      207.66      195.28     14.04 o
   2   1  22       15.74       10.34      5.83 o
   3   1  22       20.11       33.65     15.44 o
   4   1  22      104.97      130.78     21.25 o
  -4   2  22       27.00       21.21      5.33 o
  -3   2  22       92.67       80.45     10.93 o
  -2   2  22        5.15        9.63      3.98 o
  -1   2  22        0.66        4.00      5.06 o
   0   2  22        7.93        4.55      4.64 o
   1   2  22        5.29        5.32      3.52 o
   2   2  22       25.17       40.87      7.27 o
   3   2  22       25.36       16.88      9.53 o
   4   2  22       96.85      152.30     26.33 o
  -3   3  22        4.37       -4.81      3.63 o
  -2   3  22        0.27        2.61      4.20 o
  -1   3  22       14.71        6.67      4.53 o
   0   3  22        3.01        7.59      2.83 o
   1   3  22        0.25       -7.53      5.02 o
   2   3  22       72.15       66.35     10.02 o
   3   3  22       39.74       52.32     11.89 o
   4   3  22        1.89       18.63     13.25 o
  -2   4  22        0.48       -0.58      3.33 o
  -1   4  22        0.51       -4.40      2.93 o
   0   4  22       13.24       11.17      3.67 o
   1   4  22       39.19       45.01      4.66 o
   2   4  22       19.32       21.46      5.24 o
   3   4  22       70.48       84.65     15.85 o
  -1   5  22       11.62       19.61      8.05 o
   0   5  22       80.95       67.99      7.67 o
   1   5  22        5.19       -2.24      3.55 o
   2   5  22       58.63       58.28      6.26 o
   3   5  22       25.02       15.91     13.70 o
  -1  -5  23        0.01       -3.92      6.67 o
   0  -5  23        5.77       16.65      6.56 o
  -3  -4  23        0.85        5.04      6.02 o
  -2  -4  23        3.87        2.16      3.76 o
  -1  -4  23       46.77       58.22      5.90 o
   0  -4  23       18.16       11.04      4.42 o
   1  -4  23       77.87       79.62     12.63 o
   2  -4  23        7.94       30.39     11.00 o
  -3  -3  23      104.52      117.37      6.96 o
  -2  -3  23        1.07       -1.92      3.23 o
  -1  -3  23       76.40       74.26      7.47 o
   0  -3  23        8.96       13.47      4.76 o
   1  -3  23        5.31       27.03      6.83 o
   2  -3  23       20.49       37.85     13.04 o
   3  -3  23       55.17       87.90     16.15 o
  -4  -2  23       33.27       18.30      5.07 o
  -3  -2  23        1.38       14.43      6.48 o
  -2  -2  23       14.24       22.90      6.02 o
  -1  -2  23       54.59       66.11      6.33 o
   0  -2  23       18.46       11.75      5.62 o
   1  -2  23       65.91       52.14      9.09 o
   2  -2  23       32.26       36.62     21.67 o
   3  -2  23       16.43       34.43      8.84 o
  -4  -1  23       16.85       18.26     11.46 o
  -3  -1  23       34.62       27.86      6.62 o
  -2  -1  23        8.41        8.75      6.86 o
  -1  -1  23       50.51       63.46      7.05 o
   0  -1  23       15.17        8.03      3.85 o
   1  -1  23        1.97        4.22      4.48 o
   2  -1  23       32.51       43.50     11.16 o
   3  -1  23       84.43       94.58     10.39 o
   4  -1  23       82.12      107.23     15.49 o
  -4   0  23       12.78       22.48     11.50 o
  -3   0  23        3.52       11.27      6.19 o
  -2   0  23       16.73       34.25     11.22 o
  -1   0  23       13.09        8.54      4.06 o
   0   0  23       22.38       15.10      3.52 o
   1   0  23       20.43       29.48      7.29 o
   2   0  23      169.98      197.64     13.69 o
   3   0  23        5.62        1.22      6.75 o
   4   0  23        4.78       14.06     11.68 o
  -4   1  23        4.60        0.52      6.69 o
  -3   1  23        0.19       -0.56      5.27 o
  -2   1  23       45.26       45.53     10.37 o
  -1   1  23       15.72        7.60      5.83 o
   0   1  23       22.13       36.63      5.95 o
   1   1  23       13.31       17.94      6.58 o
   2   1  23        2.00       19.06      5.02 o
   3   1  23        0.55        8.09      8.99 o
   4   1  23      139.54      148.15     14.23 o
  -3   2  23       18.17       23.53      8.82 o
  -2   2  23       26.53       19.72      5.11 o
  -1   2  23       10.65       27.43      4.94 o
   0   2  23       56.70       61.21      5.17 o
   1   2  23       80.72       66.85      8.21 o
   2   2  23      204.80      215.19     14.29 o
   3   2  23        6.30       22.41     14.13 o
   4   2  23       24.94       49.09      9.48 o
  -3   3  23        0.14       -4.89      3.89 o
  -2   3  23       65.74       60.96      9.80 o
  -1   3  23      117.79      119.93      7.66 o
   0   3  23        6.83       14.97      5.01 o
   1   3  23        0.20       -1.17      4.62 o
   2   3  23        0.09       -1.17      6.98 o
   3   3  23       31.56       34.37      7.26 o
  -2   4  23        0.28        6.40     15.26 o
  -1   4  23        4.41        0.88      3.29 o
   0   4  23        0.86       -7.36      4.91 o
   1   4  23        1.28        1.10      3.10 o
   2   4  23      138.72      140.37      9.30 o
   3   4  23       38.10       40.64      7.93 o
  -1   5  23        1.43       -6.26      8.52 o
   0   5  23       27.36       34.36      6.26 o
   1   5  23       35.62       14.81      5.33 o
   2   5  23       34.67       35.26      5.70 o
  -2  -4  24        3.90       10.64      6.03 o
  -1  -4  24       57.62       49.05      7.63 o
   0  -4  24       57.18       47.43      9.56 o
   1  -4  24       47.89       53.56     13.42 o
  -3  -3  24       18.09       18.62      4.62 o
  -2  -3  24       46.75       58.61      5.92 o
  -1  -3  24        0.09        3.68      4.33 o
   0  -3  24        0.12        5.97      4.18 o
   1  -3  24       48.25       58.34     10.59 o
  -3  -2  24        6.97       32.27      8.14 o
  -2  -2  24        0.01        0.80      4.92 o
  -1  -2  24      110.92      131.76      8.60 o
   0  -2  24        0.46       -1.23      4.24 o
   1  -2  24      332.23      361.73     26.02 o
   2  -2  24       26.95       40.13     10.86 o
   3  -2  24       42.87       65.64     10.29 o
  -3  -1  24      324.58      398.50     51.67 o
  -2  -1  24       97.83       90.46      7.89 o
  -1  -1  24       84.85      100.64      9.75 o
   0  -1  24        0.05        2.59      3.17 o
   1  -1  24        0.05       15.78      7.04 o
   2  -1  24       50.09       49.07     10.86 o
   3  -1  24      124.47      122.75     12.18 o
  -3   0  24       15.45       13.35      6.78 o
  -2   0  24        5.36       12.09      6.83 o
  -1   0  24       16.29        6.40      6.43 o
   0   0  24        8.86        7.09      4.79 o
   1   0  24      140.15      129.43     24.14 o
   2   0  24      155.76      177.13     14.46 o
   3   0  24        4.30        2.39     11.90 o
  -3   1  24      134.89      156.03     13.83 o
  -2   1  24        8.49        2.80      4.50 o
  -1   1  24      130.90      134.76      9.47 o
   0   1  24      107.63       80.11      8.31 o
   1   1  24       16.74       12.99     10.33 o
   2   1  24       25.15       50.54     10.12 o
   3   1  24       20.23       18.70      7.89 o
  -3   2  24       50.75       37.63      5.19 o
  -2   2  24        4.88       10.91      3.27 o
  -1   2  24        1.36       -0.17      3.62 o
   0   2  24       32.46       38.48      5.14 o
   1   2  24       19.26       36.74      6.88 o
   2   2  24      129.35      154.56     12.00 o
   3   2  24        5.68       10.98     16.12 o
  -2   3  24       60.11       69.83      6.46 o
  -1   3  24       15.76       11.74      3.66 o
   0   3  24      146.30      159.81     10.86 o
   1   3  24        0.62       -1.64      6.04 o
   2   3  24        0.58       -5.91      7.26 o
   3   3  24        2.62        2.30     10.67 o
  -1   4  24        3.87       -1.73      4.95 o
   0   4  24        6.50        9.80      4.48 o
   1   4  24        7.93        5.81      6.02 o
   2   4  24        0.04        1.69      5.72 o
  -1  -4  25       17.83       16.37      5.72 o
   0  -4  25       51.84       56.61     12.74 o
  -2  -3  25        1.69        0.96      3.50 o
  -1  -3  25       94.11      134.94     13.51 o
   0  -3  25       16.59       19.28      9.15 o
   1  -3  25       53.39       62.13     11.27 o
  -3  -2  25        3.52       -4.79      7.68 o
  -2  -2  25        2.60        3.05      4.83 o
  -1  -2  25      129.53      140.88     15.71 o
   0  -2  25       26.64       23.95      7.28 o
   1  -2  25       80.70       62.08     11.42 o
   2  -2  25        9.05       13.80      9.45 o
  -3  -1  25       14.29       33.93     10.29 o
  -2  -1  25       53.34       47.87      9.45 o
  -1  -1  25       43.26       33.51      6.73 o
   0  -1  25        2.66        6.60      7.24 o
   1  -1  25       11.71       -0.40      6.33 o
   2  -1  25        0.03        3.43      8.79 o
   3  -1  25       60.40       79.29     13.12 o
  -3   0  25        6.23       10.07      9.69 o
  -2   0  25       33.59       17.64      7.22 o
  -1   0  25       43.00       42.77      5.75 o
   0   0  25        5.74       11.66      6.73 o
   1   0  25      159.15      160.82     13.25 o
   2   0  25       10.29       11.98      7.40 o
   3   0  25       90.29      123.56     13.97 o
  -3   1  25       30.74       27.29      7.49 o
  -2   1  25       29.71       20.64      5.06 o
  -1   1  25       90.67       97.67      9.94 o
   0   1  25        2.93        0.65      9.18 o
   1   1  25        1.20        2.07     10.43 o
   2   1  25        9.02       14.96     11.72 o
   3   1  25       84.54       98.74     24.36 o
  -2   2  25        0.01       -1.95      3.27 o
  -1   2  25       49.03       43.63      5.60 o
   0   2  25       12.64       10.61      7.04 o
   1   2  25       28.06       49.82      6.37 o
   2   2  25      125.69      120.43     16.75 o
   3   2  25       52.08       36.32      9.09 o
  -2   3  25        8.77       10.05      5.09 o
  -1   3  25      279.68      301.00     28.72 o
   0   3  25        2.01       -3.24      3.86 o
   1   3  25       22.70       20.23      7.57 o
   2   3  25        1.12        4.26      9.60 o
   0   4  25        0.04        8.61      5.33 o
   1   4  25        0.47       -2.57      5.09 o
  -1  -3  26        0.17       -0.38      5.22 o
   0  -3  26        0.02        6.37      9.09 o
  -2  -2  26       42.31       38.53     10.73 o
  -1  -2  26       30.83       17.46      5.54 o
   0  -2  26      109.04      133.10     14.38 o
   1  -2  26       50.08       52.37      8.13 o
  -2  -1  26       18.58       18.81      7.11 o
  -1  -1  26       32.29       44.46      5.93 o
   0  -1  26       63.60       91.95     17.02 o
   1  -1  26       34.56       11.52      6.86 o
   2  -1  26        6.02       -7.22      7.21 o
  -2   0  26       39.90       53.50      8.71 o
  -1   0  26       77.00       78.04     11.76 o
   0   0  26       43.95       40.95      6.29 o
   1   0  26      189.06      204.77     15.92 o
   2   0  26        0.49        6.28      7.56 o
  -2   1  26      107.32       82.11     11.10 o
  -1   1  26        0.07       -3.12      4.54 o
   0   1  26        4.90        6.73     11.76 o
   1   1  26       59.70       84.63      8.93 o
   2   1  26        9.95       17.38     12.95 o
  -2   2  26        4.66       -1.54      5.43 o
  -1   2  26        0.23       17.23      6.81 o
   0   2  26       43.19       30.07      6.92 o
   1   2  26      270.43      314.01     42.08 o
   2   2  26        7.75       27.91     13.21 o
  -1   3  26       13.70       28.35      6.59 o
   0   3  26        0.45        5.99      5.32 o
   1   3  26       29.28       12.14     16.49 o
   2   3  26        0.33       12.08      7.57 o
  -1  -2  27       11.58       16.11     10.74 o
   0  -2  27       90.79      102.69     12.51 o
  -1  -1  27       72.25       76.33      9.43 o
   0  -1  27       43.82       61.96      8.16 o
   1  -1  27       71.64       85.22      9.54 o
  -1   0  27       27.37       21.21      8.73 o
   0   0  27      117.52      128.70     12.82 o
   1   0  27       23.68       23.50      8.42 o
  -1   1  27      106.41      138.32     12.98 o
   0   1  27        4.19       13.96      8.63 o
   1   1  27       18.09       18.08      8.25 o
   2   1  27        0.13       -9.13      6.09 o
  -1   2  27        1.24        1.93     13.18 o
   0   2  27       41.91       43.27      8.68 o
   1   2  27       61.95       31.56      9.09 o
   0   0  28       91.68       96.86     11.12 o
 
